# Supplementary material for: A Deep Learning-Based Approach for Identifying the Medicinal Uses of Plant-Derived Natural Compounds
Source: Front Pharmacol. 2020 Nov 30;11:584875. doi: 10.3389/fphar.2020.584875 (PMC7845697; doi:10.3389/fphar.2020.584875)
Supplement: Supplementary file 2 [file datasheet2.csv]

Supplementary Data 2. NER results of DrugBank indication
DrugBank ID	Drug name	Mesh ID	Disease name
DB00004	Denileukin diftitox	D016410	Lymphoma, T-Cell, Cutaneous
DB00005	Etanercept	D001172	Arthritis, Rheumatoid
DB00005	Etanercept	D001171	Arthritis, Juvenile
DB00006	Bivalirudin	D013927	Thrombosis
DB00006	Bivalirudin	C074619	bivalirudin
DB00006	Bivalirudin	D003327	Coronary Disease
DB00006	Bivalirudin	D000789	Angina, Unstable
DB00007	Leuprolide	D007889	Leiomyoma
DB00008	Peginterferon alfa-2a	D008107	Liver Diseases
DB00011	Interferon alfa-n1	D000163	Acquired Immunodeficiency Syndrome
DB00012	Darbepoetin alfa	D000740	Anemia
DB00013	Urokinase	D004617	Embolism
DB00013	Urokinase	D003328	Coronary Thrombosis
DB00014	Goserelin	D017273	Goserelin
DB00014	Goserelin	D005485	Flutamide
DB00014	Goserelin	D008796	Metrorrhagia
DB00014	Goserelin	D002277	Carcinoma
DB00015	Reteplase	D009203	Myocardial Infarction
DB00016	Erythropoietin	D000740	Anemia
DB00016	Erythropoietin	D007676	Kidney Failure, Chronic
DB00016	Erythropoietin	D015215	Zidovudine
DB00017	Salmon Calcitonin	D006934	Hypercalcemia
DB00017	Salmon Calcitonin	D005665	Furosemide
DB00017	Salmon Calcitonin	D000305	Adrenal Cortex Hormones
DB00017	Salmon Calcitonin	D053099	Azotemia
DB00017	Salmon Calcitonin	D015663	Osteoporosis, Postmenopausal
DB00019	Pegfilgrastim	C455861	pegfilgrastim
DB00019	Pegfilgrastim	D064147	Febrile Neutropenia
DB00019	Pegfilgrastim	D054508	Acute Radiation Syndrome
DB00020	Sargramostim	D002277	Carcinoma
DB00024	Thyrotropin alfa	D013964	Thyroid Neoplasms
DB00025	Antihemophilic factor, human recombinant	D014842	von Willebrand Diseases
DB00025	Antihemophilic factor, human recombinant	D005177	Factor XIII Deficiency
DB00026	Anakinra	D001172	Arthritis, Rheumatoid
DB00027	Gramicidin D	D015817	Eye Infections
DB00028	Human immunoglobulin G	D001327	Autoimmune Diseases
DB00028	Human immunoglobulin G	D016553	Purpura, Thrombocytopenic, Idiopathic
DB00028	Human immunoglobulin G	D009080	Mucocutaneous Lymph Node Syndrome
DB00028	Human immunoglobulin G	D000361	Agammaglobulinemia
DB00028	Human immunoglobulin G	D015451	Leukemia, Lymphocytic, Chronic, B-Cell
DB00028	Human immunoglobulin G	D020275	Guillain-Barre Syndrome
DB00028	Human immunoglobulin G	D020277	Polyradiculoneuropathy, Chronic Inflammatory Demyelinating
DB00028	Human immunoglobulin G	D009103	Multiple Sclerosis
DB00028	Human immunoglobulin G	D001172	Arthritis, Rheumatoid
DB00028	Human immunoglobulin G	D012871	Skin Diseases
DB00029	Anistreplase	D009203	Myocardial Infarction
DB00031	Tenecteplase	D009203	Myocardial Infarction
DB00032	Menotropins	D007247	Infertility, Female
DB00033	Interferon gamma-1b	D006105	Granulomatous Disease, Chronic
DB00033	Interferon gamma-1b	D010022	Osteopetrosis
DB00034	Interferon alfa-2a, Recombinant	D006526	Hepatitis C
DB00034	Interferon alfa-2a, Recombinant	D007943	Leukemia, Hairy Cell
DB00035	Desmopressin	D053158	Nocturia
DB00035	Desmopressin	D011141	Polyuria
DB00035	Desmopressin	D020790	Diabetes Insipidus, Neurogenic
DB00035	Desmopressin	D059606	Polydipsia
DB00035	Desmopressin	D006259	Craniocerebral Trauma
DB00035	Desmopressin	D014842	von Willebrand Diseases
DB00036	Coagulation factor VIIa Recombinant Human	D002836	Hemophilia B
DB00038	Oprelvekin	D013921	Thrombocytopenia
DB00038	Oprelvekin	D016609	Neoplasms, Second Primary
DB00039	Palifermin	D013280	Stomatitis
DB00042	Botulinum Toxin Type B	D014103	Torticollis
DB00042	Botulinum Toxin Type B	D019547	Neck Pain
DB00044	Lutropin alfa	D007246	Infertility
DB00044	Lutropin alfa	D007018	Hypopituitarism
DB00044	Lutropin alfa	D007713	Klinefelter Syndrome
DB00044	Lutropin alfa	C567320	Bone Fragility with Contractures, Arterial Rupture, and Deafness
DB00045	Lyme disease vaccine (recombinant OspA)	D008193	Lyme Disease
DB00047	Insulin glargine	D003924	Diabetes Mellitus, Type 2
DB00048	Collagenase clostridium histolyticum	D002056	Burns
DB00048	Collagenase clostridium histolyticum	D014456	Ulcer
DB00048	Collagenase clostridium histolyticum	D003668	Pressure Ulcer
DB00049	Rasburicase	D033461	Hyperuricemia
DB00051	Adalimumab	D001172	Arthritis, Rheumatoid
DB00051	Adalimumab	D001171	Arthritis, Juvenile
DB00051	Adalimumab	D003424	Crohn Disease
DB00051	Adalimumab	C536315	Pediatric ulcerative colitis
DB00051	Adalimumab	D017511	Pyoderma Gangrenosum
DB00052	Somatotropin	D000172	Acromegaly
DB00053	Imiglucerase	D005776	Gaucher Disease
DB00054	Abciximab	D000789	Angina, Unstable
DB00054	Abciximab	D001241	Aspirin
DB00055	Drotrecogin alfa	D018805	Sepsis
DB00056	Gemtuzumab ozogamicin	D015470	Leukemia, Myeloid, Acute
DB00057	Indium In-111 satumomab pendetide	D001650	Bile Duct Neoplasms
DB00058	Alpha-1-proteinase inhibitor	D004646	Emphysema
DB00060	Interferon beta-1a	D009103	Multiple Sclerosis
DB00062	Albumin human	D020896	Hypovolemia
DB00062	Albumin human	D001201	Ascites
DB00062	Albumin human	D034141	Hypoalbuminemia
DB00062	Albumin human	D002056	Burns
DB00062	Albumin human	D009401	Nephrosis
DB00062	Albumin human	D012127	Respiratory Distress Syndrome, Newborn
DB00063	Eptifibatide	D009203	Myocardial Infarction
DB00065	Infliximab	D003424	Crohn Disease
DB00065	Infliximab	D012006	Rectovaginal Fistula
DB00065	Infliximab	C536315	Pediatric ulcerative colitis
DB00065	Infliximab	D001172	Arthritis, Rheumatoid
DB00065	Infliximab	D001168	Arthritis
DB00066	Follitropin	D007006	Hypogonadism
DB00067	Vasopressin	D004775	Enuresis
DB00067	Vasopressin	D011141	Polyuria
DB00067	Vasopressin	D003919	Diabetes Insipidus
DB00067	Vasopressin	D059606	Polydipsia
DB00067	Vasopressin	D004932	Esophageal and Gastric Varices
DB00068	Interferon beta-1b	D009103	Multiple Sclerosis
DB00069	Interferon alfacon-1	D007943	Leukemia, Hairy Cell
DB00069	Interferon alfacon-1	D008545	Melanoma
DB00071	Insulin pork	D003924	Diabetes Mellitus, Type 2
DB00072	Trastuzumab	D002277	Carcinoma
DB00073	Rituximab	D008228	Lymphoma, Non-Hodgkin
DB00073	Rituximab	D015451	Leukemia, Lymphocytic, Chronic, B-Cell
DB00073	Rituximab	D001172	Arthritis, Rheumatoid
DB00073	Rituximab	D055953	Microscopic Polyangiitis
DB00073	Rituximab	D011372	Progestins
DB00073	Rituximab	D010392	Pemphigus
DB00076	Digoxin Immune Fab (Ovine)	D004074	Digitoxin
DB00076	Digoxin Immune Fab (Ovine)	D064420	Drug-Related Side Effects and Adverse Reactions
DB00076	Digoxin Immune Fab (Ovine)	D004077	Digoxin
DB00078	Ibritumomab tiuxetan	D008228	Lymphoma, Non-Hodgkin
DB00080	Daptomycin	D013207	Staphylococcal Skin Infections
DB00081	Tositumomab	D008228	Lymphoma, Non-Hodgkin
DB00082	Pegvisomant	D000172	Acromegaly
DB00083	Botulinum toxin type A	D014103	Torticollis
DB00083	Botulinum toxin type A	D019547	Neck Pain
DB00083	Botulinum toxin type A	D006945	Hyperhidrosis
DB00083	Botulinum toxin type A	D001764	Blepharospasm
DB00083	Botulinum toxin type A	D020821	Dystonic Disorders
DB00083	Botulinum toxin type A	C535428	Benign essential blepharospasm
DB00083	Botulinum toxin type A	D005155	Facial Nerve Diseases
DB00085	Pancrelipase	D010188	Exocrine Pancreatic Insufficiency
DB00085	Pancrelipase	D050500	Pancreatitis, Chronic
DB00085	Pancrelipase	D010182	Pancreatic Diseases
DB00085	Pancrelipase	D044342	Malnutrition
DB00085	Pancrelipase	D015431	Weight Loss
DB00085	Pancrelipase	D045602	Steatorrhea
DB00086	Streptokinase	D011655	Pulmonary Embolism
DB00086	Streptokinase	D020246	Venous Thrombosis
DB00087	Alemtuzumab	D015451	Leukemia, Lymphocytic, Chronic, B-Cell
DB00088	Alglucerase	D005776	Gaucher Disease
DB00090	Laronidase	D009083	Mucopolysaccharidoses
DB00091	Cyclosporine	D016572	Cyclosporine
DB00091	Cyclosporine	D006335	Heart Injuries
DB00091	Cyclosporine	D001379	Azathioprine
DB00091	Cyclosporine	D000305	Adrenal Cortex Hormones
DB00091	Cyclosporine	D001172	Arthritis, Rheumatoid
DB00091	Cyclosporine	D007638	Keratoconjunctivitis Sicca
DB00091	Cyclosporine	D006086	Graft vs Host Disease
DB00091	Cyclosporine	D013256	Steroids
DB00091	Cyclosporine	D009404	Nephrotic Syndrome
DB00091	Cyclosporine	D009402	Nephrosis, Lipoid
DB00091	Cyclosporine	C538457	Segmental glomerulosclerosis
DB00091	Cyclosporine	D015433	Glomerulonephritis, Membranous
DB00091	Cyclosporine	D013591	Syphilis, Cutaneous
DB00091	Cyclosporine	D003876	Dermatitis, Atopic
DB00091	Cyclosporine	D001768	Blister
DB00091	Cyclosporine	D003240	Connective Tissue Diseases
DB00093	Felypressin	D007511	Ischemia
DB00094	Urofollitropin	D007247	Infertility, Female
DB00097	Choriogonadotropin alfa	D007247	Infertility, Female
DB00099	Filgrastim	D064147	Febrile Neutropenia
DB00099	Filgrastim	D016609	Neoplasms, Second Primary
DB00099	Filgrastim	D009503	Neutropenia
DB00099	Filgrastim	D005334	Fever
DB00099	Filgrastim	D015470	Leukemia, Myeloid, Acute
DB00099	Filgrastim	D007239	Infections
DB00099	Filgrastim	D014456	Ulcer
DB00099	Filgrastim	C536227	Cyclic neutropenia
DB00100	Coagulation Factor IX (Recombinant)	D002836	Hemophilia B
DB00102	Becaplermin	D012883	Skin Ulcer
DB00104	Octreotide	D000172	Acromegaly
DB00104	Octreotide	D002277	Carcinoma
DB00105	Interferon alfa-2b	D007943	Leukemia, Hairy Cell
DB00105	Interferon alfa-2b	D008545	Melanoma
DB00108	Natalizumab	D009103	Multiple Sclerosis
DB00110	Palivizumab	D012120	Respiration Disorders
DB00112	Bevacizumab	D009362	Neoplasm Metastasis
DB00113	Technetium Tc-99m arcitumomab	D015179	Colorectal Neoplasms
DB00115	Cyanocobalamin	D014806	Vitamin B 12 Deficiency
DB00115	Cyanocobalamin	D009461	Neurologic Manifestations
DB00115	Cyanocobalamin	D002446	Celiac Disease
DB00115	Cyanocobalamin	D020159	Citrullinemia
DB00115	Cyanocobalamin	D000743	Anemia, Hemolytic
DB00115	Cyanocobalamin	D008107	Liver Diseases
DB00117	Histidine	D001172	Arthritis, Rheumatoid
DB00117	Histidine	D000740	Anemia
DB00117	Histidine	D014511	Uremia
DB00118	Ademetionine	D012436	S-Adenosylmethionine
DB00118	Ademetionine	D008107	Liver Diseases
DB00118	Ademetionine	D005356	Fibromyalgia
DB00120	Phenylalanine	D009069	Movement Disorders
DB00126	Ascorbic acid	D001206	Ascorbic Acid Deficiency
DB00126	Ascorbic acid	D001205	Ascorbic Acid
DB00134	Methionine	D012436	S-Adenosylmethionine
DB00135	Tyrosine	D009290	Narcolepsy
DB00135	Tyrosine	D015673	Fatigue Syndrome, Chronic
DB00136	Calcitriol	D014808	Vitamin D Deficiency
DB00136	Calcitriol	D048550	Hepatic Insufficiency
DB00136	Calcitriol	D063730	Rickets, Hypophosphatemic
DB00136	Calcitriol	D007015	Hypophosphatemia, Familial
DB00136	Calcitriol	D007011	Hypoparathyroidism
DB00136	Calcitriol	D006996	Hypocalcemia
DB00136	Calcitriol	D012080	Chronic Kidney Disease-Mineral and Bone Disorder
DB00136	Calcitriol	D007676	Kidney Failure, Chronic
DB00138	Cystine	D001172	Arthritis, Rheumatoid
DB00140	Riboflavin	D012257	Riboflavin Deficiency
DB00142	Glutamic acid	D014456	Ulcer
DB00142	Glutamic acid	D000437	Alcoholism
DB00144	Phosphatidyl serine	D000544	Alzheimer Disease
DB00144	Phosphatidyl serine	D008569	Memory Disorders
DB00146	Calcifediol	D014808	Vitamin D Deficiency
DB00146	Calcifediol	D048550	Hepatic Insufficiency
DB00146	Calcifediol	D063730	Rickets, Hypophosphatemic
DB00146	Calcifediol	D007015	Hypophosphatemia, Familial
DB00146	Calcifediol	D007011	Hypoparathyroidism
DB00146	Calcifediol	D006996	Hypocalcemia
DB00146	Calcifediol	D012080	Chronic Kidney Disease-Mineral and Bone Disorder
DB00146	Calcifediol	D007676	Kidney Failure, Chronic
DB00149	Leucine	D014947	Wounds and Injuries
DB00152	Thiamine	D013832	Thiamine Deficiency
DB00152	Thiamine	D009525	Niacin
DB00152	Thiamine	D011604	Psychoses, Alcoholic
DB00152	Thiamine	D003693	Delirium
DB00152	Thiamine	D009443	Neuritis
DB00153	Ergocalciferol	D007011	Hypoparathyroidism
DB00153	Ergocalciferol	D007015	Hypophosphatemia, Familial
DB00153	Ergocalciferol	D001361	Avitaminosis
DB00153	Ergocalciferol	D007674	Kidney Diseases
DB00153	Ergocalciferol	D010018	Osteomalacia
DB00157	NADH	D009243	NAD
DB00157	NADH	D010300	Parkinson Disease
DB00157	NADH	D015673	Fatigue Syndrome, Chronic
DB00157	NADH	D000544	Alzheimer Disease
DB00157	NADH	D002318	Cardiovascular Diseases
DB00158	Folic acid	D005492	Folic Acid
DB00158	Folic acid	D005494	Folic Acid Deficiency
DB00158	Folic acid	D000749	Anemia, Megaloblastic
DB00158	Folic acid	D000740	Anemia
DB00159	Icosapent	D003924	Diabetes Mellitus, Type 2
DB00159	Icosapent	D003928	Diabetic Nephropathies
DB00161	Valine	D006501	Hepatic Encephalopathy
DB00161	Valine	D010661	Phenylketonurias
DB00162	Vitamin A	D014802	Vitamin A Deficiency
DB00163	Vitamin E	D014810	Vitamin E
DB00163	Vitamin E	D014811	Vitamin E Deficiency
DB00163	Vitamin E	D002779	Cholestasis
DB00163	Vitamin E	D008107	Liver Diseases
DB00165	Pyridoxine	D026681	Vitamin B 6 Deficiency
DB00165	Pyridoxine	D010523	Peripheral Nervous System Diseases
DB00165	Pyridoxine	D009325	Nausea
DB00167	Isoleucine	D001927	Brain Diseases
DB00167	Isoleucine	D020820	Dyskinesias
DB00169	Cholecalciferol	D063730	Rickets, Hypophosphatemic
DB00169	Cholecalciferol	D007011	Hypoparathyroidism
DB00169	Cholecalciferol	D007015	Hypophosphatemia, Familial
DB00169	Cholecalciferol	D014808	Vitamin D Deficiency
DB00169	Cholecalciferol	D048550	Hepatic Insufficiency
DB00169	Cholecalciferol	D007676	Kidney Failure, Chronic
DB00175	Pravastatin	D003327	Coronary Disease
DB00175	Pravastatin	D009203	Myocardial Infarction
DB00175	Pravastatin	D002318	Cardiovascular Diseases
DB00175	Pravastatin	D003328	Coronary Thrombosis
DB00175	Pravastatin	D020521	Stroke
DB00175	Pravastatin	D003324	Coronary Artery Disease
DB00175	Pravastatin	D006937	Hypercholesterolemia
DB00175	Pravastatin	D050171	Dyslipidemias
DB00175	Pravastatin	D006953	Hyperlipoproteinemia Type IV
DB00175	Pravastatin	D006952	Hyperlipoproteinemia Type III
DB00176	Fluvoxamine	D009771	Obsessive-Compulsive Disorder
DB00176	Fluvoxamine	D052018	Bulimia Nervosa
DB00177	Valsartan	D006973	Hypertension
DB00177	Valsartan	D002318	Cardiovascular Diseases
DB00177	Valsartan	D020521	Stroke
DB00177	Valsartan	D009203	Myocardial Infarction
DB00177	Valsartan	D008312	Malocclusion, Angle Class II
DB00177	Valsartan	D018487	Ventricular Dysfunction, Left
DB00178	Ramipril	D006973	Hypertension
DB00178	Ramipril	D009203	Myocardial Infarction
DB00178	Ramipril	D006333	Heart Failure
DB00178	Ramipril	D020521	Stroke
DB00178	Ramipril	D002318	Cardiovascular Diseases
DB00178	Ramipril	D007674	Kidney Diseases
DB00179	Masoprocol	D055623	Keratosis, Actinic
DB00181	Baclofen	D001418	Baclofen
DB00181	Baclofen	D009103	Multiple Sclerosis
DB00181	Baclofen	D001986	Bronchial Spasm
DB00181	Baclofen	D010146	Pain
DB00181	Baclofen	D013035	Spasm
DB00181	Baclofen	D020521	Stroke
DB00181	Baclofen	D010300	Parkinson Disease
DB00182	Amphetamine	D001289	Attention Deficit Disorder with Hyperactivity
DB00182	Amphetamine	D002493	Central Nervous System Diseases
DB00182	Amphetamine	D009290	Narcolepsy
DB00182	Amphetamine	D001523	Mental Disorders
DB00182	Amphetamine	D012893	Sleep Wake Disorders
DB00182	Amphetamine	D059350	Chronic Pain
DB00185	Cevimeline	D014987	Xerostomia
DB00185	Cevimeline	D013577	Syndrome
DB00186	Lorazepam	D008140	Lorazepam
DB00186	Lorazepam	D001008	Anxiety Disorders
DB00186	Lorazepam	D009497	Neurotic Disorders
DB00186	Lorazepam	D007319	Sleep Initiation and Maintenance Disorders
DB00186	Lorazepam	D000647	Amnesia
DB00186	Lorazepam	D013226	Status Epilepticus
DB00186	Lorazepam	D000430	Alcohol Withdrawal Delirium
DB00186	Lorazepam	D013035	Spasm
DB00186	Lorazepam	D003693	Delirium
DB00186	Lorazepam	D009325	Nausea
DB00186	Lorazepam	D002389	Catatonia
DB00187	Esmolol	D001281	Atrial Fibrillation
DB00187	Esmolol	D001282	Atrial Flutter
DB00187	Esmolol	D013616	Tachycardia, Sinus
DB00189	Ethchlorvynol	D007319	Sleep Initiation and Maintenance Disorders
DB00190	Carbidopa	D007980	Levodopa
DB00190	Carbidopa	D010300	Parkinson Disease
DB00190	Carbidopa	D010301	Parkinson Disease, Postencephalitic
DB00190	Carbidopa	D020734	Parkinsonian Disorders
DB00190	Carbidopa	D009325	Nausea
DB00191	Phentermine	D006973	Hypertension
DB00191	Phentermine	D006949	Hyperlipidemias
DB00191	Phentermine	D050177	Overweight
DB00193	Tramadol	D014147	Tramadol
DB00193	Tramadol	D010146	Pain
DB00194	Vidarabine	D002644	Chickenpox
DB00194	Vidarabine	D006562	Herpes Zoster
DB00194	Vidarabine	D006561	Herpes Simplex
DB00195	Betaxolol	D006973	Hypertension
DB00196	Fluconazole	D015725	Fluconazole
DB00196	Fluconazole	D009181	Mycoses
DB00196	Fluconazole	D002180	Candidiasis, Oral
DB00196	Fluconazole	D016919	Meningitis, Cryptococcal
DB00196	Fluconazole	D014552	Urinary Tract Infections
DB00196	Fluconazole	D010532	Peritoneal Diseases
DB00196	Fluconazole	D007249	Inflammation
DB00197	Troglitazone	D003924	Diabetes Mellitus, Type 2
DB00197	Troglitazone	D008687	Metformin
DB00198	Oseltamivir	C531629	[OBSOLETE] Human balantidiasis
DB00198	Oseltamivir	D007251	Influenza, Human
DB00199	Erythromycin	D004917	Erythromycin
DB00199	Erythromycin	D012141	Respiratory Tract Infections
DB00199	Erythromycin	D013449	Sulfonamides
DB00199	Erythromycin	D008088	Listeriosis
DB00199	Erythromycin	D014917	Whooping Cough
DB00199	Erythromycin	D007877	Legionnaires' Disease
DB00199	Erythromycin	D012213	Rheumatic Fever
DB00199	Erythromycin	D012874	Skin Diseases, Infectious
DB00199	Erythromycin	D013207	Staphylococcal Skin Infections
DB00199	Erythromycin	D004894	Erythrasma
DB00199	Erythromycin	D003141	Communicable Diseases
DB00199	Erythromycin	D004404	Dysentery, Amebic
DB00199	Erythromycin	D004749	Entamoebiasis
DB00199	Erythromycin	D013587	Syphilis
DB00199	Erythromycin	D003877	Dermatitis, Contact
DB00199	Erythromycin	D002690	Chlamydia Infections
DB00199	Erythromycin	D003231	Conjunctivitis
DB00199	Erythromycin	D011014	Pneumonia
DB00199	Erythromycin	D007239	Infections
DB00199	Erythromycin	D013754	Tetracyclines
DB00199	Erythromycin	D014526	Urethritis
DB00200	Hydroxocobalamin	D000752	Anemia, Pernicious
DB00200	Hydroxocobalamin	D014806	Vitamin B 12 Deficiency
DB00200	Hydroxocobalamin	D002446	Celiac Disease
DB00200	Hydroxocobalamin	D006980	Hyperthyroidism
DB00200	Hydroxocobalamin	D001660	Biliary Tract Diseases
DB00200	Hydroxocobalamin	D007674	Kidney Diseases
DB00200	Hydroxocobalamin	D011041	Poisoning
DB00201	Caffeine	D002110	Caffeine
DB00201	Caffeine	D001997	Bronchopulmonary Dysplasia
DB00201	Caffeine	D020160	Sodium Benzoate
DB00201	Caffeine	D012131	Respiratory Insufficiency
DB00203	Sildenafil	D007172	Erectile Dysfunction
DB00203	Sildenafil	D006976	Hypertension, Pulmonary
DB00203	Sildenafil	D010661	Phenylketonurias
DB00203	Sildenafil	D011464	Epoprostenol
DB00203	Sildenafil	D003240	Connective Tissue Diseases
DB00204	Dofetilide	D001281	Atrial Fibrillation
DB00204	Dofetilide	D001282	Atrial Flutter
DB00205	Pyrimethamine	D014123	Toxoplasmosis
DB00205	Pyrimethamine	D008288	Malaria
DB00206	Reserpine	D006973	Hypertension
DB00207	Azithromycin	D017963	Azithromycin
DB00207	Azithromycin	D014069	Tonsillitis
DB00207	Azithromycin	D013207	Staphylococcal Skin Infections
DB00207	Azithromycin	D014526	Urethritis
DB00207	Azithromycin	D002575	Uterine Cervicitis
DB00207	Azithromycin	D002602	Chancroid
DB00207	Azithromycin	D010612	Pharyngitis
DB00208	Ticlopidine	D020521	Stroke
DB00208	Ticlopidine	D001241	Aspirin
DB00209	Trospium	D053201	Urinary Bladder, Overactive
DB00209	Trospium	D053202	Urinary Incontinence, Urge
DB00210	Adapalene	D000152	Acne Vulgaris
DB00211	Midodrine	D007024	Hypotension, Orthostatic
DB00212	Remikiren	D006973	Hypertension
DB00213	Pantoprazole	D015043	Zollinger-Ellison Syndrome
DB00213	Pantoprazole	D012734	Disorders of Sex Development
DB00213	Pantoprazole	D006356	Heartburn
DB00214	Torasemide	D004487	Edema
DB00214	Torasemide	D006333	Heart Failure
DB00214	Torasemide	D007674	Kidney Diseases
DB00214	Torasemide	D051437	Renal Insufficiency
DB00214	Torasemide	D006973	Hypertension
DB00215	Citalopram	D020018	Sexual Dysfunctions, Psychological
DB00215	Citalopram	D009771	Obsessive-Compulsive Disorder
DB00215	Citalopram	D003929	Diabetic Neuropathies
DB00216	Eletriptan	D008881	Migraine Disorders
DB00216	Eletriptan	D004827	Epilepsy
DB00217	Bethanidine	D006973	Hypertension
DB00218	Moxifloxacin	D008174	Lung Diseases, Parasitic
DB00218	Moxifloxacin	D012852	Sinusitis
DB00218	Moxifloxacin	D011014	Pneumonia
DB00218	Moxifloxacin	D003234	Conjunctivitis, Bacterial
DB00221	Isoetharine	D012135	Respiratory Sounds
DB00222	Glimepiride	C057619	glimepiride
DB00222	Glimepiride	D003924	Diabetes Mellitus, Type 2
DB00222	Glimepiride	D008687	Metformin
DB00222	Glimepiride	D007003	Hypoglycemia
DB00223	Diflorasone	D011536	Prurigo
DB00223	Diflorasone	D012871	Skin Diseases
DB00224	Indinavir	D019469	Indinavir
DB00225	Gadodiamide	D002526	Cerebellar Diseases
DB00226	Guanadrel	D006973	Hypertension
DB00227	Lovastatin	D008148	Lovastatin
DB00227	Lovastatin	D009203	Myocardial Infarction
DB00227	Lovastatin	D000789	Angina, Unstable
DB00227	Lovastatin	D002318	Cardiovascular Diseases
DB00227	Lovastatin	D050171	Dyslipidemias
DB00227	Lovastatin	D006937	Hypercholesterolemia
DB00227	Lovastatin	D003324	Coronary Artery Disease
DB00227	Lovastatin	D003327	Coronary Disease
DB00227	Lovastatin	D020521	Stroke
DB00227	Lovastatin	D002546	Ischemic Attack, Transient
DB00227	Lovastatin	D002340	Carotid Artery Diseases
DB00227	Lovastatin	D058729	Peripheral Arterial Disease
DB00227	Lovastatin	D007383	Intermittent Claudication
DB00227	Lovastatin	D017544	Aortic Aneurysm, Abdominal
DB00227	Lovastatin	D007676	Kidney Failure, Chronic
DB00230	Pregabalin	D009437	Neuralgia
DB00230	Pregabalin	D003929	Diabetic Neuropathies
DB00230	Pregabalin	D051474	Neuralgia, Postherpetic
DB00230	Pregabalin	D005356	Fibromyalgia
DB00230	Pregabalin	D013119	Spinal Cord Injuries
DB00231	Temazepam	D013693	Temazepam
DB00231	Temazepam	D007319	Sleep Initiation and Maintenance Disorders
DB00232	Methyclothiazide	D006973	Hypertension
DB00232	Methyclothiazide	D004487	Edema
DB00232	Methyclothiazide	D006333	Heart Failure
DB00232	Methyclothiazide	D005355	Fibrosis
DB00232	Methyclothiazide	D004967	Estrogens
DB00233	Aminosalicylic acid	D014376	Tuberculosis
DB00235	Milrinone	D006333	Heart Failure
DB00237	Butabarbital	D007319	Sleep Initiation and Maintenance Disorders
DB00237	Butabarbital	D001008	Anxiety Disorders
DB00239	Oxiconazole	D009181	Mycoses
DB00240	Alclometasone	D012871	Skin Diseases
DB00241	Butalbital	D018781	Tension-Type Headache
DB00241	Butalbital	D000082	Acetaminophen
DB00241	Butalbital	D001241	Aspirin
DB00241	Butalbital	D002110	Caffeine
DB00242	Cladribine	D007943	Leukemia, Hairy Cell
DB00242	Cladribine	D000740	Anemia
DB00242	Cladribine	D009503	Neutropenia
DB00242	Cladribine	D013921	Thrombocytopenia
DB00242	Cladribine	D015451	Leukemia, Lymphocytic, Chronic, B-Cell
DB00242	Cladribine	D008228	Lymphoma, Non-Hodgkin
DB00243	Ranolazine	D060050	Angina, Stable
DB00243	Ranolazine	D007172	Erectile Dysfunction
DB00244	Mesalazine	D019804	Mesalamine
DB00244	Mesalazine	C536315	Pediatric ulcerative colitis
DB00245	Benzatropine	D001590	Benztropine
DB00245	Benzatropine	D020734	Parkinsonian Disorders
DB00245	Benzatropine	D001480	Basal Ganglia Diseases
DB00245	Benzatropine	D020821	Dystonic Disorders
DB00245	Benzatropine	D011595	Psychomotor Agitation
DB00245	Benzatropine	D018476	Hypokinesia
DB00245	Benzatropine	D014202	Tremor
DB00245	Benzatropine	D020820	Dyskinesias
DB00245	Benzatropine	D009422	Nervous System Diseases
DB00245	Benzatropine	D010300	Parkinson Disease
DB00245	Benzatropine	D001264	Athetosis
DB00246	Ziprasidone	C092292	ziprasidone
DB00246	Ziprasidone	D014635	Valproic Acid
DB00247	Methysergide	D014653	Vascular Headaches
DB00248	Cabergoline	D020734	Parkinsonian Disorders
DB00248	Cabergoline	D007980	Levodopa
DB00249	Idoxuridine	D007637	Keratoconjunctivitis
DB00249	Idoxuridine	D007634	Keratitis
DB00250	Dapsone	D003874	Dermatitis Herpetiformis
DB00251	Terconazole	C536777	Systemic candidiasis
DB00251	Terconazole	D009181	Mycoses
DB00252	Phenytoin	D010672	Phenytoin
DB00252	Phenytoin	D004830	Epilepsy, Tonic-Clonic
DB00252	Phenytoin	C043114	fosphenytoin
DB00252	Phenytoin	D013226	Status Epilepticus
DB00253	Medrysone	D003233	Conjunctivitis, Allergic
DB00253	Medrysone	D015423	Scleritis
DB00253	Medrysone	D004837	Epinephrine
DB00254	Doxycycline	D004318	Doxycycline
DB00254	Doxycycline	D012373	Rocky Mountain Spotted Fever
DB00254	Doxycycline	D014438	Typhus, Epidemic Louse-Borne
DB00254	Doxycycline	D011778	Q Fever
DB00254	Doxycycline	D012288	Rickettsiaceae Infections
DB00254	Doxycycline	D000712	Anaplasmosis
DB00254	Doxycycline	D014552	Urinary Tract Infections
DB00254	Doxycycline	D009956	Psittacosis
DB00254	Doxycycline	D003231	Conjunctivitis
DB00254	Doxycycline	D007239	Infections
DB00254	Doxycycline	D016869	Ureaplasma Infections
DB00254	Doxycycline	D005334	Fever
DB00254	Doxycycline	D013203	Staphylococcal Infections
DB00254	Doxycycline	D013754	Tetracyclines
DB00254	Doxycycline	D013290	Streptococcal Infections
DB00255	Diethylstilbestrol	D000022	Abortion, Spontaneous
DB00255	Diethylstilbestrol	D047928	Premature Birth
DB00256	Lymecycline	D000152	Acne Vulgaris
DB00256	Lymecycline	D014552	Urinary Tract Infections
DB00256	Lymecycline	D005882	Gingival Diseases
DB00256	Lymecycline	D001424	Bacterial Infections
DB00256	Lymecycline	D006069	Gonorrhea
DB00256	Lymecycline	D008194	Lymecycline
DB00256	Lymecycline	D008193	Lyme Disease
DB00257	Clotrimazole	D003022	Clotrimazole
DB00257	Clotrimazole	D007239	Infections
DB00257	Clotrimazole	C536777	Systemic candidiasis
DB00257	Clotrimazole	D003963	Diaper Rash
DB00257	Clotrimazole	D013256	Steroids
DB00257	Clotrimazole	D007938	Leukemia
DB00258	Calcium acetate	D054559	Hyperphosphatemia
DB00258	Calcium acetate	D007674	Kidney Diseases
DB00259	Sulfanilamide	D014848	Vulvovaginitis
DB00260	Cycloserine	D014376	Tuberculosis
DB00261	Anagrelide	D013922	Thrombocytosis
DB00261	Anagrelide	D009196	Myeloproliferative Disorders
DB00261	Anagrelide	D013927	Thrombosis
DB00261	Anagrelide	D064420	Drug-Related Side Effects and Adverse Reactions
DB00262	Carmustine	D001932	Brain Neoplasms
DB00262	Carmustine	D006689	Hodgkin Disease
DB00262	Carmustine	D008228	Lymphoma, Non-Hodgkin
DB00263	Sulfisoxazole	D014552	Urinary Tract Infections
DB00263	Sulfisoxazole	D008585	Meningitis, Meningococcal
DB00263	Sulfisoxazole	D014141	Trachoma
DB00263	Sulfisoxazole	D003235	Conjunctivitis, Inclusion
DB00263	Sulfisoxazole	D009617	Nocardia Infections
DB00263	Sulfisoxazole	D002602	Chancroid
DB00263	Sulfisoxazole	D014123	Toxoplasmosis
DB00263	Sulfisoxazole	D001424	Bacterial Infections
DB00264	Metoprolol	D008790	Metoprolol
DB00264	Metoprolol	D009203	Myocardial Infarction
DB00264	Metoprolol	D001281	Atrial Fibrillation
DB00264	Metoprolol	D001282	Atrial Flutter
DB00264	Metoprolol	D006973	Hypertension
DB00264	Metoprolol	D013958	Thyroid Crisis
DB00264	Metoprolol	D002318	Cardiovascular Diseases
DB00265	Crotamiton	D054705	Mastocytoma, Skin
DB00266	Dicoumarol	D020246	Venous Thrombosis
DB00267	Cefmenoxime	D007239	Infections
DB00268	Ropinirole	D010300	Parkinson Disease
DB00268	Ropinirole	D012148	Restless Legs Syndrome
DB00269	Chlorotrianisene	D007246	Infertility
DB00270	Isradipine	D049971	Thiazides
DB00271	Diatrizoate	D001464	Barium
DB00273	Topiramate	D012640	Seizures
DB00273	Topiramate	D004830	Epilepsy, Tonic-Clonic
DB00273	Topiramate	D008881	Migraine Disorders
DB00275	Olmesartan	D006973	Hypertension
DB00275	Olmesartan	D009203	Myocardial Infarction
DB00275	Olmesartan	D020521	Stroke
DB00275	Olmesartan	D003928	Diabetic Nephropathies
DB00276	Amsacrine	D015470	Leukemia, Myeloid, Acute
DB00277	Theophylline	D004646	Emphysema
DB00278	Argatroban	C031942	argatroban
DB00278	Argatroban	D013927	Thrombosis
DB00279	Liothyronine	D007037	Hypothyroidism
DB00279	Liothyronine	D013964	Thyroid Neoplasms
DB00279	Liothyronine	D006980	Hyperthyroidism
DB00279	Liothyronine	D003248	Constipation
DB00279	Liothyronine	D053609	Lethargy
DB00279	Liothyronine	D018248	Adenoma, Liver Cell
DB00279	Liothyronine	D006042	Goiter
DB00279	Liothyronine	D013968	Thyroiditis, Subacute
DB00281	Lidocaine	D008012	Lidocaine
DB00282	Pamidronic acid	D006934	Hypercalcemia
DB00283	Clemastine	D012912	Sneezing
DB00283	Clemastine	D002559	Cerebrospinal Fluid Rhinorrhea
DB00283	Clemastine	D011537	Pruritus
DB00283	Clemastine	D012877	Skin Manifestations
DB00283	Clemastine	D000799	Angioedema
DB00284	Acarbose	D003924	Diabetes Mellitus, Type 2
DB00285	Venlafaxine	D003865	Depressive Disorder, Major
DB00285	Venlafaxine	D010698	Phobic Disorders
DB00285	Venlafaxine	D016584	Panic Disorder
DB00285	Venlafaxine	D000379	Agoraphobia
DB00285	Venlafaxine	D008881	Migraine Disorders
DB00285	Venlafaxine	D009437	Neuralgia
DB00285	Venlafaxine	D009771	Obsessive-Compulsive Disorder
DB00286	Conjugated estrogens	D004967	Estrogens
DB00286	Conjugated estrogens	D003027	Cluster Headache
DB00286	Conjugated estrogens	D007006	Hypogonadism
DB00286	Conjugated estrogens	D009362	Neoplasm Metastasis
DB00286	Conjugated estrogens	D000728	Androgens
DB00286	Conjugated estrogens	D015663	Osteoporosis, Postmenopausal
DB00287	Travoprost	D005902	Glaucoma, Open-Angle
DB00287	Travoprost	D009798	Ocular Hypertension
DB00287	Travoprost	D006973	Hypertension
DB00287	Travoprost	D005901	Glaucoma
DB00288	Amcinonide	D012871	Skin Diseases
DB00289	Atomoxetine	D001289	Attention Deficit Disorder with Hyperactivity
DB00290	Bleomycin	D009369	Neoplasms
DB00290	Bleomycin	D002294	Carcinoma, Squamous Cell
DB00290	Bleomycin	D008223	Lymphoma
DB00291	Chlorambucil	D015451	Leukemia, Lymphocytic, Chronic, B-Cell
DB00291	Chlorambucil	D009404	Nephrotic Syndrome
DB00291	Chlorambucil	D008223	Lymphoma
DB00291	Chlorambucil	D008228	Lymphoma, Non-Hodgkin
DB00291	Chlorambucil	D006689	Hodgkin Disease
DB00291	Chlorambucil	D008258	Waldenstrom Macroglobulinemia
DB00294	Etonogestrel	C044815	etonogestrel
DB00295	Morphine	D010146	Pain
DB00295	Morphine	D019966	Substance-Related Disorders
DB00298	Dapiprazole	D015878	Mydriasis
DB00298	Dapiprazole	D014331	Tropicamide
DB00299	Penciclovir	D006560	Herpes Labialis
DB00300	Tenofovir disoproxil	D019694	Hepatitis B, Chronic
DB00301	Flucloxacillin	D001424	Bacterial Infections
DB00302	Tranexamic acid	D008599	Menstruation Disturbances
DB00302	Tranexamic acid	D014947	Wounds and Injuries
DB00303	Ertapenem	D059413	Intraabdominal Infections
DB00303	Ertapenem	D013207	Staphylococcal Skin Infections
DB00303	Ertapenem	D017719	Diabetic Foot
DB00303	Ertapenem	D010019	Osteomyelitis
DB00303	Ertapenem	D016470	Bacteremia
DB00303	Ertapenem	D014552	Urinary Tract Infections
DB00303	Ertapenem	D011704	Pyelonephritis
DB00303	Ertapenem	D034161	Pelvic Infection
DB00303	Ertapenem	D011644	Puerperal Disorders
DB00303	Ertapenem	D004716	Endometritis
DB00303	Ertapenem	D000031	Abortion, Septic
DB00303	Ertapenem	D013530	Surgical Wound Infection
DB00304	Desogestrel	D017135	Desogestrel
DB00304	Desogestrel	D004997	Ethinyl Estradiol
DB00304	Desogestrel	D004967	Estrogens
DB00305	Mitomycin	D008048	Lip Neoplasms
DB00307	Bexarotene	D012877	Skin Manifestations
DB00307	Bexarotene	D016410	Lymphoma, T-Cell, Cutaneous
DB00308	Ibutilide	D001281	Atrial Fibrillation
DB00308	Ibutilide	D001282	Atrial Flutter
DB00309	Vindesine	D008223	Lymphoma
DB00309	Vindesine	D006689	Hodgkin Disease
DB00310	Chlorthalidone	D006973	Hypertension
DB00310	Chlorthalidone	D004487	Edema
DB00310	Chlorthalidone	D006333	Heart Failure
DB00310	Chlorthalidone	D005355	Fibrosis
DB00310	Chlorthalidone	D004967	Estrogens
DB00310	Chlorthalidone	D005198	Fanconi Syndrome
DB00310	Chlorthalidone	D009404	Nephrotic Syndrome
DB00310	Chlorthalidone	D007676	Kidney Failure, Chronic
DB00311	Ethoxzolamide	D004381	Duodenal Ulcer
DB00311	Ethoxzolamide	D005901	Glaucoma
DB00311	Ethoxzolamide	D004827	Epilepsy
DB00312	Pentobarbital	D007319	Sleep Initiation and Maintenance Disorders
DB00313	Valproic acid	D008881	Migraine Disorders
DB00313	Valproic acid	D001714	Bipolar Disorder
DB00313	Valproic acid	D013226	Status Epilepticus
DB00314	Capreomycin	D014376	Tuberculosis
DB00315	Zolmitriptan	D008881	Migraine Disorders
DB00315	Zolmitriptan	D004827	Epilepsy
DB00316	Acetaminophen	D000082	Acetaminophen
DB00316	Acetaminophen	D005334	Fever
DB00316	Acetaminophen	D010146	Pain
DB00316	Acetaminophen	D006967	Hypersensitivity
DB00316	Acetaminophen	D012459	Salicylates
DB00316	Acetaminophen	D003233	Conjunctivitis, Allergic
DB00316	Acetaminophen	D001994	Bronchogenic Cyst
DB00317	Gefitinib	D002289	Carcinoma, Non-Small-Cell Lung
DB00318	Codeine	D003371	Cough
DB00319	Piperacillin	D060085	Coinfection
DB00320	Dihydroergotamine	D008881	Migraine Disorders
DB00320	Dihydroergotamine	D004827	Epilepsy
DB00320	Dihydroergotamine	D003027	Cluster Headache
DB00321	Amitriptyline	D009437	Neuralgia
DB00321	Amitriptyline	D018781	Tension-Type Headache
DB00321	Amitriptyline	D008881	Migraine Disorders
DB00321	Amitriptyline	D016135	Spinal Dysraphism
DB00321	Amitriptyline	D004775	Enuresis
DB00321	Amitriptyline	D043183	Irritable Bowel Syndrome
DB00321	Amitriptyline	D012893	Sleep Wake Disorders
DB00321	Amitriptyline	D003929	Diabetic Neuropathies
DB00321	Amitriptyline	D011595	Psychomotor Agitation
DB00321	Amitriptyline	D005356	Fibromyalgia
DB00321	Amitriptyline	D007319	Sleep Initiation and Maintenance Disorders
DB00322	Floxuridine	D008113	Liver Neoplasms
DB00323	Tolcapone	D007980	Levodopa
DB00323	Tolcapone	D010300	Parkinson Disease
DB00323	Tolcapone	D020734	Parkinsonian Disorders
DB00325	Nitroprusside	D006333	Heart Failure
DB00326	Calcium glucoheptonate	D006996	Hypocalcemia
DB00326	Calcium glucoheptonate	D013746	Tetany
DB00326	Calcium glucoheptonate	D007011	Hypoparathyroidism
DB00326	Calcium glucoheptonate	D014808	Vitamin D Deficiency
DB00326	Calcium glucoheptonate	D000471	Alkalosis
DB00327	Hydromorphone	D010146	Pain
DB00328	Indomethacin	D007213	Indomethacin
DB00328	Indomethacin	D001172	Arthritis, Rheumatoid
DB00328	Indomethacin	D000208	Acute Disease
DB00328	Indomethacin	D020069	Shoulder Pain
DB00328	Indomethacin	D002062	Bursitis
DB00328	Indomethacin	D052256	Tendinopathy
DB00330	Ethambutol	D014397	Tuberculosis, Pulmonary
DB00331	Metformin	D008687	Metformin
DB00331	Metformin	D003924	Diabetes Mellitus, Type 2
DB00332	Ipratropium	D002559	Cerebrospinal Fluid Rhinorrhea
DB00332	Ipratropium	D006255	Rhinitis, Allergic, Seasonal
DB00332	Ipratropium	D001986	Bronchial Spasm
DB00332	Ipratropium	D004646	Emphysema
DB00332	Ipratropium	D012798	Sialorrhea
DB00333	Methadone	D008691	Methadone
DB00334	Olanzapine	D001523	Mental Disorders
DB00334	Olanzapine	D014635	Valproic Acid
DB00334	Olanzapine	D015663	Osteoporosis, Postmenopausal
DB00334	Olanzapine	D011595	Psychomotor Agitation
DB00334	Olanzapine	D001927	Brain Diseases
DB00334	Olanzapine	D006212	Hallucinations
DB00334	Olanzapine	D001714	Bipolar Disorder
DB00335	Atenolol	D006973	Hypertension
DB00335	Atenolol	D003324	Coronary Artery Disease
DB00335	Atenolol	D009203	Myocardial Infarction
DB00335	Atenolol	D001281	Atrial Fibrillation
DB00335	Atenolol	D019571	Arrhythmogenic Right Ventricular Dysplasia
DB00335	Atenolol	D008713	Methimazole
DB00335	Atenolol	D008881	Migraine Disorders
DB00335	Atenolol	D006261	Headache
DB00336	Nitrofural	D013207	Staphylococcal Skin Infections
DB00336	Nitrofural	D011711	Pyoderma
DB00336	Nitrofural	D012871	Skin Diseases
DB00336	Nitrofural	D007239	Infections
DB00337	Pimecrolimus	D003876	Dermatitis, Atopic
DB00338	Omeprazole	D004381	Duodenal Ulcer
DB00338	Omeprazole	D013276	Stomach Ulcer
DB00338	Omeprazole	D012734	Disorders of Sex Development
DB00339	Pyrazinamide	D014376	Tuberculosis
DB00340	Metixene	D020734	Parkinsonian Disorders
DB00341	Cetirizine	D012912	Sneezing
DB00341	Cetirizine	D002559	Cerebrospinal Fluid Rhinorrhea
DB00341	Cetirizine	D011537	Pruritus
DB00341	Cetirizine	D001248	Asthenopia
DB00341	Cetirizine	D012220	Rhinitis
DB00341	Cetirizine	D017332	Cetirizine
DB00342	Terfenadine	D006255	Rhinitis, Allergic, Seasonal
DB00342	Terfenadine	D012871	Skin Diseases
DB00343	Diltiazem	D006973	Hypertension
DB00343	Diltiazem	D060050	Angina, Stable
DB00343	Diltiazem	D000788	Angina Pectoris, Variant
DB00343	Diltiazem	D001281	Atrial Fibrillation
DB00343	Diltiazem	D001282	Atrial Flutter
DB00343	Diltiazem	D013611	Tachycardia, Atrioventricular Nodal Reentry
DB00343	Diltiazem	D013610	Tachycardia
DB00343	Diltiazem	D014927	Wolff-Parkinson-White Syndrome
DB00343	Diltiazem	D008151	Lown-Ganong-Levine Syndrome
DB00343	Diltiazem	D005401	Fissure in Ano
DB00343	Diltiazem	D008881	Migraine Disorders
DB00343	Diltiazem	D020922	Sleep-Wake Transition Disorders
DB00343	Diltiazem	D006976	Hypertension, Pulmonary
DB00343	Diltiazem	C580047	Dmd-Associated Dilated Cardiomyopathy
DB00343	Diltiazem	D011507	Proteinuria
DB00343	Diltiazem	D003928	Diabetic Nephropathies
DB00346	Alfuzosin	D011470	Prostatic Hyperplasia
DB00349	Clobazam	D004827	Epilepsy
DB00349	Clobazam	D012640	Seizures
DB00350	Minoxidil	D006973	Hypertension
DB00351	Megestrol acetate	D002100	Cachexia
DB00351	Megestrol acetate	D000163	Acquired Immunodeficiency Syndrome
DB00352	Tioguanine	D015470	Leukemia, Myeloid, Acute
DB00354	Buclizine	D009325	Nausea
DB00354	Buclizine	D014839	Vomiting
DB00354	Buclizine	D004244	Dizziness
DB00354	Buclizine	D014717	Vertigo
DB00355	Aztreonam	D014552	Urinary Tract Infections
DB00355	Aztreonam	D018805	Sepsis
DB00355	Aztreonam	D007239	Infections
DB00355	Aztreonam	D059413	Intraabdominal Infections
DB00356	Chlorzoxazone	D009140	Musculoskeletal Diseases
DB00357	Aminoglutethimide	D003480	Cushing Syndrome
DB00358	Mefloquine	D002738	Chloroquine
DB00359	Sulfadiazine	D012213	Rheumatic Fever
DB00359	Sulfadiazine	D008585	Meningitis, Meningococcal
DB00360	Sapropterin	D010661	Phenylketonurias
DB00360	Sapropterin	C003402	sapropterin
DB00361	Vinorelbine	D002289	Carcinoma, Non-Small-Cell Lung
DB00361	Vinorelbine	D006689	Hodgkin Disease
DB00361	Vinorelbine	D018222	Fibromatosis, Aggressive
DB00361	Vinorelbine	D005350	Fibroma
DB00361	Vinorelbine	D002277	Carcinoma
DB00361	Vinorelbine	D010051	Ovarian Neoplasms
DB00362	Anidulafungin	D009181	Mycoses
DB00362	Anidulafungin	D058387	Candidemia
DB00362	Anidulafungin	D018784	Abdominal Abscess
DB00362	Anidulafungin	D010532	Peritoneal Diseases
DB00362	Anidulafungin	D007239	Infections
DB00362	Anidulafungin	D009959	Oropharyngeal Neoplasms
DB00364	Sucralfate	D013392	Sucralfate
DB00364	Sucralfate	D004381	Duodenal Ulcer
DB00364	Sucralfate	D005756	Gastritis
DB00364	Sucralfate	D010437	Peptic Ulcer
DB00364	Sucralfate	D004415	Dyspepsia
DB00367	Levonorgestrel	D016912	Levonorgestrel
DB00367	Levonorgestrel	D008595	Menorrhagia
DB00367	Levonorgestrel	D004714	Endometrial Hyperplasia
DB00368	Norepinephrine	D012772	Shock, Septic
DB00369	Cidofovir	D017726	Cytomegalovirus Retinitis
DB00369	Cidofovir	D000163	Acquired Immunodeficiency Syndrome
DB00370	Mirtazapine	D009497	Neurotic Disorders
DB00370	Mirtazapine	D016584	Panic Disorder
DB00370	Mirtazapine	D019263	Dysthymic Disorder
DB00370	Mirtazapine	D018781	Tension-Type Headache
DB00370	Mirtazapine	D019584	Hot Flashes
DB00370	Mirtazapine	D013313	Stress Disorders, Post-Traumatic
DB00370	Mirtazapine	D012893	Sleep Wake Disorders
DB00370	Mirtazapine	D019966	Substance-Related Disorders
DB00370	Mirtazapine	D020018	Sexual Dysfunctions, Psychological
DB00371	Meprobamate	D001008	Anxiety Disorders
DB00372	Thiethylperazine	D009325	Nausea
DB00373	Timolol	D009798	Ocular Hypertension
DB00373	Timolol	D005902	Glaucoma, Open-Angle
DB00373	Timolol	D008881	Migraine Disorders
DB00374	Treprostinil	D008312	Malocclusion, Angle Class II
DB00375	Colestipol	D003084	Colestipol
DB00375	Colestipol	D006937	Hypercholesterolemia
DB00375	Colestipol	D003327	Coronary Disease
DB00375	Colestipol	D015228	Hypertriglyceridemia
DB00376	Trihexyphenidyl	D010300	Parkinson Disease
DB00376	Trihexyphenidyl	D007955	Leukemoid Reaction
DB00377	Palonosetron	D009325	Nausea
DB00377	Palonosetron	D014839	Vomiting
DB00377	Palonosetron	D002277	Carcinoma
DB00378	Dydrogesterone	D001361	Avitaminosis
DB00378	Dydrogesterone	D011372	Progestins
DB00379	Mexiletine	D018879	Ventricular Premature Complexes
DB00379	Mexiletine	D014693	Ventricular Fibrillation
DB00380	Dexrazoxane	D004317	Doxorubicin
DB00381	Amlodipine	D017311	Amlodipine
DB00381	Amlodipine	D006973	Hypertension
DB00381	Amlodipine	D003324	Coronary Artery Disease
DB00382	Tacrine	D003704	Dementia
DB00383	Oxyphencyclimine	D010437	Peptic Ulcer
DB00383	Oxyphencyclimine	D013035	Spasm
DB00383	Oxyphencyclimine	D005767	Gastrointestinal Diseases
DB00384	Triamterene	D014223	Triamterene
DB00384	Triamterene	D004487	Edema
DB00384	Triamterene	D006333	Heart Failure
DB00384	Triamterene	D005355	Fibrosis
DB00384	Triamterene	D009404	Nephrotic Syndrome
DB00384	Triamterene	D013256	Steroids
DB00384	Triamterene	D006929	Hyperaldosteronism
DB00384	Triamterene	D006852	Hydrochlorothiazide
DB00384	Triamterene	D006973	Hypertension
DB00384	Triamterene	D007008	Hypokalemia
DB00384	Triamterene	D049971	Thiazides
DB00387	Procyclidine	D010300	Parkinson Disease
DB00387	Procyclidine	D001480	Basal Ganglia Diseases
DB00388	Phenylephrine	D007022	Hypotension
DB00388	Phenylephrine	D006484	Hemorrhoids
DB00388	Phenylephrine	D011317	Priapism
DB00389	Carbimazole	D006980	Hyperthyroidism
DB00390	Digoxin	D004077	Digoxin
DB00390	Digoxin	D001281	Atrial Fibrillation
DB00391	Sulpiride	D013469	Sulpiride
DB00392	Profenamine	D010300	Parkinson Disease
DB00392	Profenamine	D012110	Reserpine
DB00393	Nimodipine	D013345	Subarachnoid Hemorrhage
DB00393	Nimodipine	D017542	Aneurysm, Ruptured
DB00394	Beclomethasone dipropionate	D001986	Bronchial Spasm
DB00394	Beclomethasone dipropionate	D012221	Rhinitis, Allergic, Perennial
DB00394	Beclomethasone dipropionate	D009298	Nasal Polyps
DB00394	Beclomethasone dipropionate	D005132	Eye Manifestations
DB00394	Beclomethasone dipropionate	D012871	Skin Diseases
DB00394	Beclomethasone dipropionate	D003877	Dermatitis, Contact
DB00394	Beclomethasone dipropionate	D003872	Dermatitis
DB00394	Beclomethasone dipropionate	D003876	Dermatitis, Atopic
DB00394	Beclomethasone dipropionate	D009450	Neurodermatitis
DB00394	Beclomethasone dipropionate	D008010	Lichen Planus
DB00394	Beclomethasone dipropionate	D004485	Eczema
DB00394	Beclomethasone dipropionate	D011146	Eczema, Dyshidrotic
DB00394	Beclomethasone dipropionate	D012628	Dermatitis, Seborrheic
DB00394	Beclomethasone dipropionate	D003873	Dermatitis, Exfoliative
DB00395	Carisoprodol	D002328	Carisoprodol
DB00395	Carisoprodol	D009140	Musculoskeletal Diseases
DB00396	Progesterone	D004714	Endometrial Hyperplasia
DB00396	Progesterone	D011372	Progestins
DB00396	Progesterone	D001361	Avitaminosis
DB00396	Progesterone	D000568	Amenorrhea
DB00396	Progesterone	D014592	Uterine Hemorrhage
DB00396	Progesterone	D007889	Leiomyoma
DB00396	Progesterone	D014594	Uterine Neoplasms
DB00397	Phenylpropanolamine	D014549	Urinary Incontinence
DB00397	Phenylpropanolamine	D011317	Priapism
DB00400	Griseofulvin	D014005	Tinea
DB00401	Nisoldipine	D006973	Hypertension
DB00402	Eszopiclone	D007319	Sleep Initiation and Maintenance Disorders
DB00403	Ceruletide	D007418	Intestinal Pseudo-Obstruction
DB00404	Alprazolam	D000525	Alprazolam
DB00404	Alprazolam	D001008	Anxiety Disorders
DB00404	Alprazolam	D016584	Panic Disorder
DB00404	Alprazolam	D000379	Agoraphobia
DB00404	Alprazolam	D007319	Sleep Initiation and Maintenance Disorders
DB00404	Alprazolam	D011293	Premenstrual Syndrome
DB00405	Dexbrompheniramine	D006967	Hypersensitivity
DB00405	Dexbrompheniramine	D006255	Rhinitis, Allergic, Seasonal
DB00406	Gentian violet cation	D009181	Mycoses
DB00406	Gentian violet cation	D014355	Chagas Disease
DB00407	Ardeparin	D020246	Venous Thrombosis
DB00407	Ardeparin	D011655	Pulmonary Embolism
DB00408	Loxapine	D011618	Psychotic Disorders
DB00409	Remoxipride	D017330	Remoxipride
DB00410	Mupirocin	D007169	Impetigo
DB00410	Mupirocin	D012874	Skin Diseases, Infectious
DB00411	Carbamoylcholine	D005901	Glaucoma
DB00412	Rosiglitazone	D003924	Diabetes Mellitus, Type 2
DB00413	Pramipexole	D010300	Parkinson Disease
DB00413	Pramipexole	D007980	Levodopa
DB00413	Pramipexole	D012148	Restless Legs Syndrome
DB00414	Acetohexamide	D003924	Diabetes Mellitus, Type 2
DB00415	Ampicillin	D014552	Urinary Tract Infections
DB00415	Ampicillin	D008581	Meningitis
DB00417	Phenoxymethylpenicillin	D012141	Respiratory Tract Infections
DB00417	Phenoxymethylpenicillin	D012541	Scarlet Fever
DB00417	Phenoxymethylpenicillin	D004886	Erysipelas
DB00417	Phenoxymethylpenicillin	D016470	Bacteremia
DB00417	Phenoxymethylpenicillin	D007239	Infections
DB00417	Phenoxymethylpenicillin	D005892	Gingivitis, Necrotizing Ulcerative
DB00417	Phenoxymethylpenicillin	D010612	Pharyngitis
DB00417	Phenoxymethylpenicillin	D004697	Endocarditis, Bacterial
DB00417	Phenoxymethylpenicillin	D006349	Heart Valve Diseases
DB00418	Secobarbital	D007319	Sleep Initiation and Maintenance Disorders
DB00419	Miglustat	D005776	Gaucher Disease
DB00419	Miglustat	D006967	Hypersensitivity
DB00420	Promazine	D011595	Psychomotor Agitation
DB00421	Spironolactone	D013148	Spironolactone
DB00421	Spironolactone	D004487	Edema
DB00421	Spironolactone	D006929	Hyperaldosteronism
DB00421	Spironolactone	D018246	Adrenocortical Adenoma
DB00421	Spironolactone	D006973	Hypertension
DB00421	Spironolactone	D009404	Nephrotic Syndrome
DB00421	Spironolactone	C536013	Achard-Thiers syndrome
DB00421	Spironolactone	D000152	Acne Vulgaris
DB00422	Methylphenidate	D008774	Methylphenidate
DB00422	Methylphenidate	D001289	Attention Deficit Disorder with Hyperactivity
DB00422	Methylphenidate	D009290	Narcolepsy
DB00423	Methocarbamol	D008721	Methocarbamol
DB00423	Methocarbamol	D012734	Disorders of Sex Development
DB00423	Methocarbamol	D013035	Spasm
DB00424	Hyoscyamine	D010437	Peptic Ulcer
DB00424	Hyoscyamine	D004238	Diverticulitis
DB00424	Hyoscyamine	D003085	Colic
DB00424	Hyoscyamine	D043183	Irritable Bowel Syndrome
DB00424	Hyoscyamine	D003556	Cystitis
DB00424	Hyoscyamine	D010195	Pancreatitis
DB00424	Hyoscyamine	D006331	Heart Diseases
DB00424	Hyoscyamine	D010300	Parkinson Disease
DB00424	Hyoscyamine	D012220	Rhinitis
DB00425	Zolpidem	D007319	Sleep Initiation and Maintenance Disorders
DB00426	Famciclovir	D006562	Herpes Zoster
DB00426	Famciclovir	D006558	Herpes Genitalis
DB00426	Famciclovir	D006561	Herpes Simplex
DB00427	Triprolidine	D006255	Rhinitis, Allergic, Seasonal
DB00427	Triprolidine	D003233	Conjunctivitis, Allergic
DB00427	Triprolidine	D012877	Skin Manifestations
DB00427	Triprolidine	D014581	Urticaria
DB00427	Triprolidine	D000799	Angioedema
DB00429	Carboprost tromethamine	D006473	Postpartum Hemorrhage
DB00429	Carboprost tromethamine	D014593	Uterine Inertia
DB00432	Trifluridine	D014271	Trifluridine
DB00432	Trifluridine	D007637	Keratoconjunctivitis
DB00432	Trifluridine	D009362	Neoplasm Metastasis
DB00433	Prochlorperazine	D009325	Nausea
DB00433	Prochlorperazine	D011618	Psychotic Disorders
DB00433	Prochlorperazine	D006261	Headache
DB00433	Prochlorperazine	D003027	Cluster Headache
DB00434	Cyproheptadine	D012221	Rhinitis, Allergic, Perennial
DB00434	Cyproheptadine	D012223	Rhinitis, Vasomotor
DB00434	Cyproheptadine	D003233	Conjunctivitis, Allergic
DB00434	Cyproheptadine	D012877	Skin Manifestations
DB00434	Cyproheptadine	D014581	Urticaria
DB00434	Cyproheptadine	D000799	Angioedema
DB00434	Cyproheptadine	D006967	Hypersensitivity
DB00434	Cyproheptadine	D000707	Anaphylaxis
DB00434	Cyproheptadine	D004837	Epinephrine
DB00435	Nitric Oxide	D012131	Respiratory Insufficiency
DB00436	Bendroflumethiazide	D004487	Edema
DB00437	Allopurinol	D000493	Allopurinol
DB00437	Allopurinol	C563162	Chondrocalcinosis 2
DB00437	Allopurinol	D014394	Tuberculosis, Osteoarticular
DB00437	Allopurinol	D007938	Leukemia
DB00437	Allopurinol	D008223	Lymphoma
DB00437	Allopurinol	D002277	Carcinoma
DB00437	Allopurinol	D007669	Kidney Calculi
DB00437	Allopurinol	D002129	Calcium Oxalate
DB00438	Ceftazidime	D013207	Staphylococcal Skin Infections
DB00438	Ceftazidime	D014552	Urinary Tract Infections
DB00438	Ceftazidime	D007239	Infections
DB00438	Ceftazidime	D059413	Intraabdominal Infections
DB00438	Ceftazidime	D010532	Peritoneal Diseases
DB00438	Ceftazidime	D002494	Central Nervous System Infections
DB00438	Ceftazidime	D008581	Meningitis
DB00439	Cerivastatin	D006937	Hypercholesterolemia
DB00439	Cerivastatin	D050171	Dyslipidemias
DB00440	Trimethoprim	D014552	Urinary Tract Infections
DB00440	Trimethoprim	D011704	Pyelonephritis
DB00440	Trimethoprim	D003556	Cystitis
DB00440	Trimethoprim	D001437	Bacteriuria
DB00440	Trimethoprim	D012141	Respiratory Tract Infections
DB00440	Trimethoprim	D010032	Otitis Externa
DB00440	Trimethoprim	D001991	Bronchitis
DB00440	Trimethoprim	D011014	Pneumonia
DB00440	Trimethoprim	D011020	Pneumonia, Pneumocystis
DB00440	Trimethoprim	D009617	Nocardia Infections
DB00441	Gemcitabine	C056507	gemcitabine
DB00441	Gemcitabine	D010051	Ovarian Neoplasms
DB00441	Gemcitabine	D002289	Carcinoma, Non-Small-Cell Lung
DB00442	Entecavir	D019694	Hepatitis B, Chronic
DB00444	Teniposide	D013713	Teniposide
DB00446	Chloramphenicol	D002771	Cholera
DB00446	Chloramphenicol	C565627	Trichohepatoenteric Syndrome
DB00446	Chloramphenicol	D003234	Conjunctivitis, Bacterial
DB00447	Loracarbef	D012141	Respiratory Tract Infections
DB00447	Loracarbef	D011014	Pneumonia
DB00447	Loracarbef	D012852	Sinusitis
DB00447	Loracarbef	D014069	Tonsillitis
DB00447	Loracarbef	D054705	Mastocytoma, Skin
DB00447	Loracarbef	D014552	Urinary Tract Infections
DB00447	Loracarbef	D011704	Pyelonephritis
DB00447	Loracarbef	C566367	Light Fixation Seizure Syndrome
DB00448	Lansoprazole	D013276	Stomach Ulcer
DB00448	Lansoprazole	D004381	Duodenal Ulcer
DB00448	Lansoprazole	D004942	Esophagitis, Peptic
DB00448	Lansoprazole	D013272	Stomach Diseases
DB00448	Lansoprazole	D012734	Disorders of Sex Development
DB00448	Lansoprazole	D015043	Zollinger-Ellison Syndrome
DB00448	Lansoprazole	D000658	Amoxicillin
DB00449	Dipivefrin	C015173	dipivefrin
DB00449	Dipivefrin	D005902	Glaucoma, Open-Angle
DB00450	Droperidol	D009325	Nausea
DB00451	Levothyroxine	D013974	Thyroxine
DB00451	Levothyroxine	D003409	Congenital Hypothyroidism
DB00452	Framycetin	D001762	Blepharitis
DB00452	Framycetin	D006335	Heart Injuries
DB00452	Framycetin	D003320	Corneal Ulcer
DB00452	Framycetin	D015817	Eye Infections
DB00453	Clomocycline	D002006	Brucellosis
DB00453	Clomocycline	D009175	Mycoplasma Infections
DB00453	Clomocycline	D000152	Acne Vulgaris
DB00453	Clomocycline	D002690	Chlamydia Infections
DB00454	Meperidine	D010146	Pain
DB00455	Loratadine	D017336	Loratadine
DB00455	Loratadine	D014581	Urticaria
DB00457	Prazosin	D006973	Hypertension
DB00457	Prazosin	D011224	Prazosin
DB00458	Imipramine	D004775	Enuresis
DB00458	Imipramine	D016584	Panic Disorder
DB00458	Imipramine	D000379	Agoraphobia
DB00458	Imipramine	D001289	Attention Deficit Disorder with Hyperactivity
DB00458	Imipramine	D052018	Bulimia Nervosa
DB00458	Imipramine	D009497	Neurotic Disorders
DB00458	Imipramine	D040701	Stress Disorders, Traumatic, Acute
DB00458	Imipramine	D013313	Stress Disorders, Post-Traumatic
DB00458	Imipramine	D051474	Neuralgia, Postherpetic
DB00458	Imipramine	D003929	Diabetic Neuropathies
DB00460	Verteporfin	D020256	Choroidal Neovascularization
DB00460	Verteporfin	D008268	Macular Degeneration
DB00461	Nabumetone	D001172	Arthritis, Rheumatoid
DB00462	Methscopolamine bromide	D010437	Peptic Ulcer
DB00462	Methscopolamine bromide	D009325	Nausea
DB00462	Methscopolamine bromide	D014839	Vomiting
DB00463	Metharbital	C084822	metharbital
DB00463	Metharbital	D004827	Epilepsy
DB00465	Ketorolac	D020910	Ketorolac
DB00465	Ketorolac	D059787	Acute Pain
DB00465	Ketorolac	D059226	Nociceptive Pain
DB00465	Ketorolac	D001172	Arthritis, Rheumatoid
DB00465	Ketorolac	D008599	Menstruation Disturbances
DB00465	Ketorolac	D006261	Headache
DB00465	Ketorolac	D010146	Pain
DB00466	Picrotoxin	D012127	Respiratory Distress Syndrome, Newborn
DB00466	Picrotoxin	D001463	Barbiturates
DB00467	Enoxacin	C538072	Cervical ribs sprengel anomaly anal atresia urethral obstruction
DB00467	Enoxacin	D014552	Urinary Tract Infections
DB00467	Enoxacin	D003556	Cystitis
DB00468	Quinine	D020922	Sleep-Wake Transition Disorders
DB00469	Tenoxicam	D001172	Arthritis, Rheumatoid
DB00469	Tenoxicam	D001416	Back Pain
DB00469	Tenoxicam	D010146	Pain
DB00470	Dronabinol	D000163	Acquired Immunodeficiency Syndrome
DB00470	Dronabinol	D009325	Nausea
DB00470	Dronabinol	D002277	Carcinoma
DB00471	Montelukast	D001241	Aspirin
DB00471	Montelukast	D006255	Rhinitis, Allergic, Seasonal
DB00472	Fluoxetine	D009771	Obsessive-Compulsive Disorder
DB00472	Fluoxetine	D052018	Bulimia Nervosa
DB00472	Fluoxetine	D016584	Panic Disorder
DB00472	Fluoxetine	D000379	Agoraphobia
DB00474	Methohexital	D008723	Methohexital
DB00475	Chlordiazepoxide	D001008	Anxiety Disorders
DB00475	Chlordiazepoxide	D000437	Alcoholism
DB00476	Duloxetine	D001008	Anxiety Disorders
DB00476	Duloxetine	D003929	Diabetic Neuropathies
DB00476	Duloxetine	D005356	Fibromyalgia
DB00476	Duloxetine	D059352	Musculoskeletal Pain
DB00476	Duloxetine	D020370	Osteoarthritis, Knee
DB00476	Duloxetine	D017116	Low Back Pain
DB00476	Duloxetine	D014550	Urinary Incontinence, Stress
DB00477	Chlorpromazine	D009325	Nausea
DB00477	Chlorpromazine	D011595	Psychomotor Agitation
DB00477	Chlorpromazine	D013742	Tetanus
DB00477	Chlorpromazine	D001714	Bipolar Disorder
DB00477	Chlorpromazine	D006606	Hiccup
DB00477	Chlorpromazine	D001289	Attention Deficit Disorder with Hyperactivity
DB00477	Chlorpromazine	D019955	Conduct Disorder
DB00479	Amikacin	D000583	Amikacin
DB00479	Amikacin	D001424	Bacterial Infections
DB00479	Amikacin	D008581	Meningitis
DB00479	Amikacin	D059413	Intraabdominal Infections
DB00479	Amikacin	D010532	Peritoneal Diseases
DB00479	Amikacin	D002056	Burns
DB00479	Amikacin	D014552	Urinary Tract Infections
DB00479	Amikacin	D000617	Aminoglycosides
DB00479	Amikacin	D008171	Lung Diseases
DB00479	Amikacin	D013203	Staphylococcal Infections
DB00479	Amikacin	D016905	Gram-Negative Bacterial Infections
DB00480	Lenalidomide	D003907	Dexamethasone
DB00480	Lenalidomide	D009190	Myelodysplastic Syndromes
DB00480	Lenalidomide	D002869	Chromosome Aberrations
DB00482	Celecoxib	D001172	Arthritis, Rheumatoid
DB00482	Celecoxib	D059787	Acute Pain
DB00482	Celecoxib	D001171	Arthritis, Juvenile
DB00482	Celecoxib	D004412	Dysmenorrhea
DB00482	Celecoxib	D011125	Adenomatous Polyposis Coli
DB00484	Brimonidine	D005902	Glaucoma, Open-Angle
DB00484	Brimonidine	D009798	Ocular Hypertension
DB00486	Nabilone	C011941	nabilone
DB00486	Nabilone	D009325	Nausea
DB00486	Nabilone	D002277	Carcinoma
DB00487	Pefloxacin	D016905	Gram-Negative Bacterial Infections
DB00488	Altretamine	D010051	Ovarian Neoplasms
DB00489	Sotalol	D001281	Atrial Fibrillation
DB00490	Buspirone	D001008	Anxiety Disorders
DB00491	Miglitol	D003924	Diabetes Mellitus, Type 2
DB00491	Miglitol	D006943	Hyperglycemia
DB00492	Fosinopril	D006973	Hypertension
DB00492	Fosinopril	D006333	Heart Failure
DB00492	Fosinopril	D007674	Kidney Diseases
DB00493	Cefotaxime	D006069	Gonorrhea
DB00493	Cefotaxime	D008581	Meningitis
DB00493	Cefotaxime	D007239	Infections
DB00493	Cefotaxime	D011704	Pyelonephritis
DB00494	Entacapone	D007980	Levodopa
DB00494	Entacapone	D010300	Parkinson Disease
DB00495	Zidovudine	D000258	Adenovirus Infections, Human
DB00496	Darifenacin	D053201	Urinary Bladder, Overactive
DB00496	Darifenacin	D053202	Urinary Incontinence, Urge
DB00497	Oxycodone	D010098	Oxycodone
DB00497	Oxycodone	D010146	Pain
DB00498	Phenindione	D011655	Pulmonary Embolism
DB00498	Phenindione	D020766	Intracranial Embolism
DB00500	Tolmetin	D001172	Arthritis, Rheumatoid
DB00500	Tolmetin	D001171	Arthritis, Juvenile
DB00501	Cimetidine	D010437	Peptic Ulcer
DB00501	Cimetidine	D006356	Heartburn
DB00502	Haloperidol	D011618	Psychotic Disorders
DB00502	Haloperidol	D001289	Attention Deficit Disorder with Hyperactivity
DB00502	Haloperidol	D019955	Conduct Disorder
DB00504	Levallorphan	D012131	Respiratory Insufficiency
DB00505	Tridihexethyl	D010437	Peptic Ulcer
DB00507	Nitazoxanide	C565627	Trichohepatoenteric Syndrome
DB00507	Nitazoxanide	C041747	nitazoxanide
DB00508	Triflupromazine	D011618	Psychotic Disorders
DB00508	Triflupromazine	D009325	Nausea
DB00508	Triflupromazine	D014839	Vomiting
DB00511	Acetyldigitoxin	D006333	Heart Failure
DB00512	Vancomycin	D047090	beta-Lactams
DB00512	Vancomycin	D004760	Enterocolitis
DB00514	Dextromethorphan	D003371	Cough
DB00515	Cisplatin	D013736	Testicular Neoplasms
DB00516	Bentoquatam	D017449	Dermatitis, Allergic Contact
DB00516	Bentoquatam	C003747	urushiol
DB00517	Anisotropine methylbromide	D010437	Peptic Ulcer
DB00518	Albendazole	D003551	Cysticercosis
DB00518	Albendazole	D004443	Echinococcosis
DB00519	Trandolapril	D006973	Hypertension
DB00519	Trandolapril	D006333	Heart Failure
DB00519	Trandolapril	D009203	Myocardial Infarction
DB00519	Trandolapril	D007674	Kidney Diseases
DB00521	Carteolol	D005902	Glaucoma, Open-Angle
DB00522	Bentiromide	D010188	Exocrine Pancreatic Insufficiency
DB00523	Alitretinoin	C537797	Bahemuka Brown syndrome
DB00524	Metolazone	D006973	Hypertension
DB00525	Tolnaftate	D014047	Tolnaftate
DB00525	Tolnaftate	D012874	Skin Diseases, Infectious
DB00525	Tolnaftate	D014005	Tinea
DB00525	Tolnaftate	D007239	Infections
DB00526	Oxaliplatin	D005472	Fluorouracil
DB00526	Oxaliplatin	D012004	Rectal Neoplasms
DB00528	Lercanidipine	D006973	Hypertension
DB00528	Lercanidipine	D011928	Raynaud Disease
DB00529	Foscarnet	D017726	Cytomegalovirus Retinitis
DB00529	Foscarnet	D000163	Acquired Immunodeficiency Syndrome
DB00529	Foscarnet	D007239	Infections
DB00529	Foscarnet	D000212	Acyclovir
DB00530	Erlotinib	D002289	Carcinoma, Non-Small-Cell Lung
DB00531	Cyclophosphamide	D008223	Lymphoma
DB00531	Cyclophosphamide	D007938	Leukemia
DB00531	Cyclophosphamide	D009182	Mycosis Fungoides
DB00531	Cyclophosphamide	D000230	Adenocarcinoma
DB00531	Cyclophosphamide	D012175	Retinoblastoma
DB00531	Cyclophosphamide	D009404	Nephrotic Syndrome
DB00532	Mephenytoin	D004828	Epilepsies, Partial
DB00533	Rofecoxib	D001172	Arthritis, Rheumatoid
DB00533	Rofecoxib	D059787	Acute Pain
DB00533	Rofecoxib	D016584	Panic Disorder
DB00535	Cefdinir	D010033	Otitis Media
DB00535	Cefdinir	D011014	Pneumonia
DB00535	Cefdinir	D010612	Pharyngitis
DB00535	Cefdinir	D014069	Tonsillitis
DB00535	Cefdinir	D013207	Staphylococcal Skin Infections
DB00535	Cefdinir	D015523	Maxillary Sinusitis
DB00536	Guanidine	D018908	Muscle Weakness
DB00536	Guanidine	D015624	Lambert-Eaton Myasthenic Syndrome
DB00536	Guanidine	D009157	Myasthenia Gravis
DB00537	Ciprofloxacin	D013207	Staphylococcal Skin Infections
DB00537	Ciprofloxacin	D059413	Intraabdominal Infections
DB00537	Ciprofloxacin	D011014	Pneumonia
DB00537	Ciprofloxacin	D064147	Febrile Neutropenia
DB00537	Ciprofloxacin	C571912	Inhalation anthrax
DB00537	Ciprofloxacin	D010930	Plague
DB00537	Ciprofloxacin	D014552	Urinary Tract Infections
DB00537	Ciprofloxacin	D011704	Pyelonephritis
DB00537	Ciprofloxacin	D003907	Dexamethasone
DB00537	Ciprofloxacin	D003231	Conjunctivitis
DB00537	Ciprofloxacin	D003234	Conjunctivitis, Bacterial
DB00539	Toremifene	D004967	Estrogens
DB00539	Toremifene	D017312	Toremifene
DB00539	Toremifene	D019048	Prostatic Intraepithelial Neoplasia
DB00541	Vincristine	D006689	Hodgkin Disease
DB00541	Vincristine	D008228	Lymphoma, Non-Hodgkin
DB00541	Vincristine	D009396	Wilms Tumor
DB00541	Vincristine	D012208	Rhabdomyosarcoma
DB00541	Vincristine	D014750	Vincristine
DB00542	Benazepril	C044946	benazepril
DB00542	Benazepril	D006973	Hypertension
DB00542	Benazepril	D049971	Thiazides
DB00543	Amoxapine	D000275	Adjustment Disorders
DB00543	Amoxapine	D011595	Psychomotor Agitation
DB00544	Fluorouracil	D005472	Fluorouracil
DB00544	Fluorouracil	D002277	Carcinoma
DB00544	Fluorouracil	D013272	Stomach Diseases
DB00545	Pyridostigmine	D009157	Myasthenia Gravis
DB00546	Adinazolam	D013226	Status Epilepticus
DB00547	Desoximetasone	D012871	Skin Diseases
DB00548	Azelaic acid	D000152	Acne Vulgaris
DB00550	Propylthiouracil	D006980	Hyperthyroidism
DB00552	Pentostatin	D007943	Leukemia, Hairy Cell
DB00554	Piroxicam	D001172	Arthritis, Rheumatoid
DB00555	Lamotrigine	D012640	Seizures
DB00555	Lamotrigine	D010672	Phenytoin
DB00555	Lamotrigine	D011324	Primidone
DB00555	Lamotrigine	D014635	Valproic Acid
DB00555	Lamotrigine	D001714	Bipolar Disorder
DB00555	Lamotrigine	D019964	Mood Disorders
DB00557	Hydroxyzine	D009497	Neurotic Disorders
DB00557	Hydroxyzine	D011537	Pruritus
DB00557	Hydroxyzine	D006967	Hypersensitivity
DB00557	Hydroxyzine	D012871	Skin Diseases
DB00557	Hydroxyzine	D009325	Nausea
DB00559	Bosentan	D010661	Phenylketonurias
DB00560	Tigecycline	D014640	Vancomycin
DB00560	Tigecycline	D059413	Intraabdominal Infections
DB00562	Benzthiazide	D004487	Edema
DB00563	Methotrexate	D001172	Arthritis, Rheumatoid
DB00563	Methotrexate	D002820	Hydatidiform Mole, Invasive
DB00563	Methotrexate	D009506	Nevus
DB00563	Methotrexate	D006258	Head and Neck Neoplasms
DB00563	Methotrexate	D009182	Mycosis Fungoides
DB00563	Methotrexate	D008228	Lymphoma, Non-Hodgkin
DB00563	Methotrexate	D002955	Leucovorin
DB00564	Carbamazepine	D002220	Carbamazepine
DB00564	Carbamazepine	D004827	Epilepsy
DB00564	Carbamazepine	D010146	Pain
DB00564	Carbamazepine	D014277	Trigeminal Neuralgia
DB00564	Carbamazepine	D012640	Seizures
DB00564	Carbamazepine	D001714	Bipolar Disorder
DB00564	Carbamazepine	D012148	Restless Legs Syndrome
DB00566	Succimer	D007855	Lead Poisoning
DB00566	Succimer	D008630	Mercury Poisoning
DB00567	Cephalexin	D012141	Respiratory Tract Infections
DB00567	Cephalexin	D013207	Staphylococcal Skin Infections
DB00567	Cephalexin	D010019	Osteomyelitis
DB00568	Cinnarizine	D014717	Vertigo
DB00568	Cinnarizine	D008575	Meniere Disease
DB00568	Cinnarizine	D009325	Nausea
DB00568	Cinnarizine	D015837	Vestibular Diseases
DB00569	Fondaparinux	D006620	Hip Fractures
DB00569	Fondaparinux	D054556	Venous Thromboembolism
DB00569	Fondaparinux	D011655	Pulmonary Embolism
DB00569	Fondaparinux	D009203	Myocardial Infarction
DB00569	Fondaparinux	D056824	Upper Extremity Deep Vein Thrombosis
DB00570	Vinblastine	D013736	Testicular Neoplasms
DB00570	Vinblastine	D008223	Lymphoma
DB00570	Vinblastine	D006689	Hodgkin Disease
DB00570	Vinblastine	D009182	Mycosis Fungoides
DB00570	Vinblastine	D015614	Histiocytosis
DB00570	Vinblastine	D012514	Sarcoma, Kaposi
DB00571	Propranolol	D011433	Propranolol
DB00571	Propranolol	D006973	Hypertension
DB00571	Propranolol	D003324	Coronary Artery Disease
DB00571	Propranolol	D001281	Atrial Fibrillation
DB00571	Propranolol	D009203	Myocardial Infarction
DB00571	Propranolol	D008881	Migraine Disorders
DB00571	Propranolol	D020329	Essential Tremor
DB00571	Propranolol	D002312	Cardiomyopathy, Hypertrophic
DB00571	Propranolol	D010673	Pheochromocytoma
DB00571	Propranolol	D006392	Hemangioma, Cavernous
DB00572	Atropine	D010755	Organophosphates
DB00573	Fenoprofen	D001172	Arthritis, Rheumatoid
DB00575	Clonidine	D003000	Clonidine
DB00575	Clonidine	D006973	Hypertension
DB00575	Clonidine	D010146	Pain
DB00575	Clonidine	D001289	Attention Deficit Disorder with Hyperactivity
DB00575	Clonidine	D010673	Pheochromocytoma
DB00576	Sulfamethizole	D014552	Urinary Tract Infections
DB00577	Valaciclovir	D009705	Nucleosides
DB00577	Valaciclovir	D006558	Herpes Genitalis
DB00577	Valaciclovir	D006562	Herpes Zoster
DB00577	Valaciclovir	D002644	Chickenpox
DB00578	Carbenicillin	D001437	Bacteriuria
DB00579	Mazindol	D006973	Hypertension
DB00579	Mazindol	D006949	Hyperlipidemias
DB00580	Valdecoxib	D004412	Dysmenorrhea
DB00581	Lactulose	D006501	Hepatic Encephalopathy
DB00581	Lactulose	D006521	Hepatitis, Chronic
DB00581	Lactulose	D002769	Cholelithiasis
DB00582	Voriconazole	D055744	Invasive Pulmonary Aspergillosis
DB00582	Voriconazole	D009181	Mycoses
DB00583	Levocarnitine	D008661	Metabolism, Inborn Errors
DB00583	Levocarnitine	D054069	Multiple Acyl Coenzyme A Dehydrogenase Deficiency
DB00583	Levocarnitine	C537358	Methylmalonic acidemia
DB00583	Levocarnitine	D006951	Hyperlipoproteinemias
DB00583	Levocarnitine	D007676	Kidney Failure, Chronic
DB00584	Enalapril	D006978	Hypertension, Renovascular
DB00584	Enalapril	D049971	Thiazides
DB00584	Enalapril	D006333	Heart Failure
DB00584	Enalapril	D018487	Ventricular Dysfunction, Left
DB00585	Nizatidine	D010437	Peptic Ulcer
DB00585	Nizatidine	D013276	Stomach Ulcer
DB00585	Nizatidine	D004381	Duodenal Ulcer
DB00586	Diclofenac	D004008	Diclofenac
DB00586	Diclofenac	D010146	Pain
DB00586	Diclofenac	D007249	Inflammation
DB00586	Diclofenac	D001172	Arthritis, Rheumatoid
DB00586	Diclofenac	D013166	Spondylitis
DB00586	Diclofenac	D016595	Misoprostol
DB00586	Diclofenac	D014456	Ulcer
DB00588	Fluticasone propionate	D012871	Skin Diseases
DB00589	Lisuride	D010300	Parkinson Disease
DB00590	Doxazosin	D017292	Doxazosin
DB00590	Doxazosin	D011470	Prostatic Hyperplasia
DB00590	Doxazosin	D053158	Nocturia
DB00590	Doxazosin	D006973	Hypertension
DB00590	Doxazosin	D014514	Ureteral Calculi
DB00591	Fluocinolone acetonide	D005446	Fluocinolone Acetonide
DB00591	Fluocinolone acetonide	D012871	Skin Diseases
DB00591	Fluocinolone acetonide	D003872	Dermatitis
DB00591	Fluocinolone acetonide	D003876	Dermatitis, Atopic
DB00591	Fluocinolone acetonide	D000305	Adrenal Cortex Hormones
DB00591	Fluocinolone acetonide	D012628	Dermatitis, Seborrheic
DB00591	Fluocinolone acetonide	D010032	Otitis Externa
DB00592	Piperazine	D001196	Ascariasis
DB00592	Piperazine	D017229	Enterobiasis
DB00592	Piperazine	D010123	Oxyuriasis
DB00592	Piperazine	D007415	Intestinal Obstruction
DB00594	Amiloride	D049971	Thiazides
DB00594	Amiloride	D006333	Heart Failure
DB00594	Amiloride	D006973	Hypertension
DB00595	Oxytetracycline	D010118	Oxytetracycline
DB00595	Oxytetracycline	D012141	Respiratory Tract Infections
DB00596	Ulobetasol	D012871	Skin Diseases
DB00597	Gadoteridol	C062402	gadoteridol
DB00598	Labetalol	D007741	Labetalol
DB00598	Labetalol	D006973	Hypertension
DB00598	Labetalol	D049971	Thiazides
DB00599	Thiopental	D001523	Mental Disorders
DB00600	Monobenzone	D013591	Syphilis, Cutaneous
DB00601	Linezolid	D001424	Bacterial Infections
DB00601	Linezolid	D014640	Vancomycin
DB00602	Ivermectin	D009855	Onchocerciasis
DB00602	Ivermectin	D015827	Onchocerciasis, Ocular
DB00603	Medroxyprogesterone acetate	D017258	Medroxyprogesterone Acetate
DB00603	Medroxyprogesterone acetate	D011372	Progestins
DB00603	Medroxyprogesterone acetate	D000568	Amenorrhea
DB00603	Medroxyprogesterone acetate	D004714	Endometrial Hyperplasia
DB00603	Medroxyprogesterone acetate	D014592	Uterine Hemorrhage
DB00603	Medroxyprogesterone acetate	D004967	Estrogens
DB00603	Medroxyprogesterone acetate	D015663	Osteoporosis, Postmenopausal
DB00603	Medroxyprogesterone acetate	D003027	Cluster Headache
DB00603	Medroxyprogesterone acetate	D018269	Carcinoma, Endometrioid
DB00604	Cisapride	D006356	Heartburn
DB00605	Sulindac	D001172	Arthritis, Rheumatoid
DB00605	Sulindac	D020069	Shoulder Pain
DB00606	Cyclothiazide	D004487	Edema
DB00606	Cyclothiazide	D006333	Heart Failure
DB00606	Cyclothiazide	D005355	Fibrosis
DB00606	Cyclothiazide	D004967	Estrogens
DB00606	Cyclothiazide	D006973	Hypertension
DB00608	Chloroquine	D001172	Arthritis, Rheumatoid
DB00609	Ethionamide	D014397	Tuberculosis, Pulmonary
DB00610	Metaraminol	D007022	Hypotension
DB00611	Butorphanol	D010146	Pain
DB00612	Bisoprolol	D017298	Bisoprolol
DB00612	Bisoprolol	D006973	Hypertension
DB00612	Bisoprolol	D001281	Atrial Fibrillation
DB00613	Amodiaquine	D000208	Acute Disease
DB00613	Amodiaquine	D016584	Panic Disorder
DB00614	Furazolidone	D003424	Crohn Disease
DB00618	Demeclocycline	D008193	Lyme Disease
DB00618	Demeclocycline	D000152	Acne Vulgaris
DB00618	Demeclocycline	D001991	Bronchitis
DB00618	Demeclocycline	D014552	Urinary Tract Infections
DB00618	Demeclocycline	D005882	Gingival Diseases
DB00618	Demeclocycline	D001424	Bacterial Infections
DB00618	Demeclocycline	D006069	Gonorrhea
DB00618	Demeclocycline	D007010	Hyponatremia
DB00619	Imatinib	D034721	Mastocytosis, Systemic
DB00619	Imatinib	D017681	Hypereosinophilic Syndrome
DB00620	Triamcinolone	D000506	Alopecia Areata
DB00620	Triamcinolone	D008179	Lupus Erythematosus, Discoid
DB00620	Triamcinolone	D007627	Keloid
DB00620	Triamcinolone	D009335	Necrobiosis Lipoidica
DB00620	Triamcinolone	D008010	Lichen Planus
DB00620	Triamcinolone	D009450	Neurodermatitis
DB00620	Triamcinolone	D012871	Skin Diseases
DB00620	Triamcinolone	D000305	Adrenal Cortex Hormones
DB00620	Triamcinolone	D015210	Arthritis, Gouty
DB00620	Triamcinolone	D013716	Tennis Elbow
DB00620	Triamcinolone	D001172	Arthritis, Rheumatoid
DB00620	Triamcinolone	D013585	Synovitis
DB00620	Triamcinolone	D006967	Hypersensitivity
DB00620	Triamcinolone	D003876	Dermatitis, Atopic
DB00620	Triamcinolone	D003877	Dermatitis, Contact
DB00620	Triamcinolone	D004342	Drug Hypersensitivity
DB00620	Triamcinolone	D012221	Rhinitis, Allergic, Perennial
DB00620	Triamcinolone	D012713	Serum Sickness
DB00620	Triamcinolone	D003874	Dermatitis Herpetiformis
DB00620	Triamcinolone	D009182	Mycosis Fungoides
DB00620	Triamcinolone	D010392	Pemphigus
DB00620	Triamcinolone	D000312	Adrenal Hyperplasia, Congenital
DB00620	Triamcinolone	D013966	Thyroiditis
DB00620	Triamcinolone	D000744	Anemia, Hemolytic, Autoimmune
DB00620	Triamcinolone	D029503	Anemia, Diamond-Blackfan
DB00620	Triamcinolone	D014235	Trichinellosis
DB00620	Triamcinolone	D014390	Tuberculosis, Meningeal
DB00620	Triamcinolone	D009103	Multiple Sclerosis
DB00620	Triamcinolone	D001929	Brain Edema
DB00620	Triamcinolone	D009879	Ophthalmia, Sympathetic
DB00620	Triamcinolone	D013700	Giant Cell Arteritis
DB00620	Triamcinolone	D014605	Uveitis
DB00620	Triamcinolone	D007249	Inflammation
DB00620	Triamcinolone	D001607	Berylliosis
DB00620	Triamcinolone	C535954	Eosinophilic synovitis
DB00620	Triamcinolone	D012507	Sarcoidosis
DB00620	Triamcinolone	D003882	Dermatomyositis
DB00620	Triamcinolone	D017285	Polymyositis
DB00620	Triamcinolone	D008180	Lupus Erythematosus, Systemic
DB00620	Triamcinolone	D003424	Crohn Disease
DB00620	Triamcinolone	C536315	Pediatric ulcerative colitis
DB00620	Triamcinolone	D014397	Tuberculosis, Pulmonary
DB00620	Triamcinolone	D000208	Acute Disease
DB00620	Triamcinolone	D012214	Rheumatic Heart Disease
DB00620	Triamcinolone	D007938	Leukemia
DB00620	Triamcinolone	D008223	Lymphoma
DB00620	Triamcinolone	D011507	Proteinuria
DB00620	Triamcinolone	D009402	Nephrosis, Lipoid
DB00620	Triamcinolone	D010146	Pain
DB00622	Nicardipine	D060050	Angina, Stable
DB00622	Nicardipine	D006973	Hypertension
DB00623	Fluphenazine	D011618	Psychotic Disorders
DB00624	Testosterone	D013739	Testosterone
DB00624	Testosterone	D007006	Hypogonadism
DB00624	Testosterone	D007713	Klinefelter Syndrome
DB00625	Efavirenz	D000163	Acquired Immunodeficiency Syndrome
DB00626	Bacitracin	D001414	Bacitracin
DB00626	Bacitracin	D004653	Empyema
DB00626	Bacitracin	D009355	Neomycin
DB00626	Bacitracin	D012871	Skin Diseases
DB00627	Niacin	D009525	Niacin
DB00627	Niacin	D001361	Avitaminosis
DB00627	Niacin	D019161	Hydroxymethylglutaryl-CoA Reductase Inhibitors
DB00627	Niacin	D008148	Lovastatin
DB00627	Niacin	D006949	Hyperlipidemias
DB00627	Niacin	D050171	Dyslipidemias
DB00627	Niacin	D009203	Myocardial Infarction
DB00627	Niacin	D001647	Bile Acids and Salts
DB00627	Niacin	D003324	Coronary Artery Disease
DB00627	Niacin	D015228	Hypertriglyceridemia
DB00628	Clorazepic acid	D001008	Anxiety Disorders
DB00632	Docosanol	D006561	Herpes Simplex
DB00632	Docosanol	D006560	Herpes Labialis
DB00634	Sulfacetamide	D016585	Vaginosis, Bacterial
DB00634	Sulfacetamide	D007634	Keratitis
DB00634	Sulfacetamide	D001762	Blepharitis
DB00635	Prednisone	D011241	Prednisone
DB00636	Clofibrate	D006952	Hyperlipoproteinemia Type III
DB00637	Astemizole	D016589	Astemizole
DB00637	Astemizole	D006967	Hypersensitivity
DB00637	Astemizole	D012220	Rhinitis
DB00637	Astemizole	D003231	Conjunctivitis
DB00638	Inulin	D006943	Hyperglycemia
DB00638	Inulin	D006946	Hyperinsulinism
DB00639	Butoconazole	D002181	Candidiasis, Vulvovaginal
DB00640	Adenosine	D013617	Tachycardia, Supraventricular
DB00640	Adenosine	C027549	thallium chloride
DB00641	Simvastatin	D019161	Hydroxymethylglutaryl-CoA Reductase Inhibitors
DB00641	Simvastatin	D006949	Hyperlipidemias
DB00641	Simvastatin	D050171	Dyslipidemias
DB00641	Simvastatin	C564161	Pseudohypoaldosteronism, Type IIb
DB00641	Simvastatin	D015228	Hypertriglyceridemia
DB00641	Simvastatin	D006953	Hyperlipoproteinemia Type IV
DB00641	Simvastatin	D006952	Hyperlipoproteinemia Type III
DB00641	Simvastatin	D002318	Cardiovascular Diseases
DB00641	Simvastatin	D007238	Infarction
DB00641	Simvastatin	D020521	Stroke
DB00641	Simvastatin	D003327	Coronary Disease
DB00641	Simvastatin	D002561	Cerebrovascular Disorders
DB00641	Simvastatin	D009203	Myocardial Infarction
DB00641	Simvastatin	D003324	Coronary Artery Disease
DB00641	Simvastatin	D002546	Ischemic Attack, Transient
DB00641	Simvastatin	D002340	Carotid Artery Diseases
DB00641	Simvastatin	D058729	Peripheral Arterial Disease
DB00641	Simvastatin	D007383	Intermittent Claudication
DB00641	Simvastatin	D017544	Aortic Aneurysm, Abdominal
DB00641	Simvastatin	D007676	Kidney Failure, Chronic
DB00642	Pemetrexed	D002289	Carcinoma, Non-Small-Cell Lung
DB00644	Gonadorelin	D010911	Pituitary Neoplasms
DB00645	Dyclonine	D013281	Stomatitis, Aphthous
DB00645	Dyclonine	D006560	Herpes Labialis
DB00646	Nystatin	D009761	Nystatin
DB00646	Nystatin	D002180	Candidiasis, Oral
DB00646	Nystatin	D002181	Candidiasis, Vulvovaginal
DB00646	Nystatin	D009355	Neomycin
DB00646	Nystatin	D006096	Gramicidin
DB00646	Nystatin	D012871	Skin Diseases
DB00646	Nystatin	D001424	Bacterial Infections
DB00646	Nystatin	D011537	Pruritus
DB00646	Nystatin	D008795	Metronidazole
DB00646	Nystatin	D058365	Candidiasis, Invasive
DB00646	Nystatin	D015725	Fluconazole
DB00648	Mitotane	D018268	Adrenocortical Carcinoma
DB00648	Mitotane	D003480	Cushing Syndrome
DB00649	Stavudine	D000258	Adenovirus Infections, Human
DB00650	Leucovorin	D005492	Folic Acid
DB00650	Leucovorin	D000749	Anemia, Megaloblastic
DB00650	Leucovorin	D010383	Pellagra
DB00650	Leucovorin	D005472	Fluorouracil
DB00651	Dyphylline	D001986	Bronchial Spasm
DB00651	Dyphylline	D001991	Bronchitis
DB00651	Dyphylline	D004646	Emphysema
DB00652	Pentazocine	D010146	Pain
DB00653	Magnesium sulfate	D012640	Seizures
DB00653	Magnesium sulfate	D018805	Sepsis
DB00653	Magnesium sulfate	D011225	Pre-Eclampsia
DB00653	Magnesium sulfate	D004461	Eclampsia
DB00653	Magnesium sulfate	D009393	Nephritis
DB00653	Magnesium sulfate	D008275	Magnesium Deficiency
DB00653	Magnesium sulfate	D013746	Tetany
DB00653	Magnesium sulfate	D006996	Hypocalcemia
DB00654	Latanoprost	D005902	Glaucoma, Open-Angle
DB00654	Latanoprost	D009798	Ocular Hypertension
DB00654	Latanoprost	D015812	Glaucoma, Angle-Closure
DB00656	Trazodone	D014196	Trazodone
DB00656	Trazodone	D003865	Depressive Disorder, Major
DB00656	Trazodone	D000437	Alcoholism
DB00656	Trazodone	D007319	Sleep Initiation and Maintenance Disorders
DB00656	Trazodone	D003704	Dementia
DB00656	Trazodone	D000544	Alzheimer Disease
DB00656	Trazodone	D001068	Feeding and Eating Disorders
DB00656	Trazodone	D005356	Fibromyalgia
DB00657	Mecamylamine	D006974	Hypertension, Malignant
DB00658	Sevelamer	D007676	Kidney Failure, Chronic
DB00659	Acamprosate	D000437	Alcoholism
DB00660	Metaxalone	D012607	Scotoma
DB00660	Metaxalone	D016472	Motor Neuron Disease
DB00661	Verapamil	D014700	Verapamil
DB00661	Verapamil	D000788	Angina Pectoris, Variant
DB00661	Verapamil	D000789	Angina, Unstable
DB00661	Verapamil	D060050	Angina, Stable
DB00661	Verapamil	D006973	Hypertension
DB00661	Verapamil	D004077	Digoxin
DB00661	Verapamil	D001282	Atrial Flutter
DB00661	Verapamil	D013610	Tachycardia
DB00661	Verapamil	D001281	Atrial Fibrillation
DB00661	Verapamil	D003027	Cluster Headache
DB00662	Trimethobenzamide	D009325	Nausea
DB00662	Trimethobenzamide	D005759	Gastroenteritis
DB00663	Flumethasone	D003877	Dermatitis, Contact
DB00663	Flumethasone	D003876	Dermatitis, Atopic
DB00663	Flumethasone	D003963	Diaper Rash
DB00663	Flumethasone	D012871	Skin Diseases
DB00664	Sulfametopyrazine	D014552	Urinary Tract Infections
DB00668	Epinephrine	D004837	Epinephrine
DB00668	Epinephrine	D006967	Hypersensitivity
DB00668	Epinephrine	D000707	Anaphylaxis
DB00668	Epinephrine	D006323	Heart Arrest
DB00668	Epinephrine	D006333	Heart Failure
DB00668	Epinephrine	D006474	Hemorrhagic Disorders
DB00668	Epinephrine	D012770	Shock, Cardiogenic
DB00668	Epinephrine	D052016	Mucositis
DB00668	Epinephrine	D012220	Rhinitis
DB00668	Epinephrine	D001994	Bronchogenic Cyst
DB00668	Epinephrine	D013575	Syncope
DB00668	Epinephrine	D005184	Fallopian Tube Diseases
DB00668	Epinephrine	D012713	Serum Sickness
DB00668	Epinephrine	D014581	Urticaria
DB00668	Epinephrine	D000799	Angioedema
DB00668	Epinephrine	D020521	Stroke
DB00668	Epinephrine	D005902	Glaucoma, Open-Angle
DB00668	Epinephrine	D012135	Respiratory Sounds
DB00668	Epinephrine	D001049	Apnea
DB00668	Epinephrine	D015878	Mydriasis
DB00669	Sumatriptan	D008881	Migraine Disorders
DB00669	Sumatriptan	D004827	Epilepsy
DB00669	Sumatriptan	D003027	Cluster Headache
DB00670	Pirenzepine	D010437	Peptic Ulcer
DB00670	Pirenzepine	D013276	Stomach Ulcer
DB00670	Pirenzepine	D004381	Duodenal Ulcer
DB00671	Cefixime	D014552	Urinary Tract Infections
DB00671	Cefixime	D010612	Pharyngitis
DB00671	Cefixime	D014069	Tonsillitis
DB00671	Cefixime	D001991	Bronchitis
DB00671	Cefixime	D006069	Gonorrhea
DB00672	Chlorpropamide	D003924	Diabetes Mellitus, Type 2
DB00673	Aprepitant	D009325	Nausea
DB00673	Aprepitant	D002277	Carcinoma
DB00674	Galantamine	D003704	Dementia
DB00674	Galantamine	D000544	Alzheimer Disease
DB00675	Tamoxifen	D004967	Estrogens
DB00675	Tamoxifen	D002285	Carcinoma, Intraductal, Noninfiltrating
DB00676	Benzyl benzoate	D012871	Skin Diseases
DB00677	Isoflurophate	D005901	Glaucoma
DB00677	Isoflurophate	D005128	Eye Diseases
DB00678	Losartan	D019808	Losartan
DB00678	Losartan	D006973	Hypertension
DB00678	Losartan	D020521	Stroke
DB00678	Losartan	D017379	Hypertrophy, Left Ventricular
DB00678	Losartan	D003928	Diabetic Nephropathies
DB00678	Losartan	D011507	Proteinuria
DB00678	Losartan	D003924	Diabetes Mellitus, Type 2
DB00678	Losartan	D006852	Hydrochlorothiazide
DB00680	Moricizine	D005117	Cardiac Complexes, Premature
DB00681	Amphotericin B	D009181	Mycoses
DB00682	Warfarin	D054556	Venous Thromboembolism
DB00682	Warfarin	D011655	Pulmonary Embolism
DB00682	Warfarin	D013923	Thromboembolism
DB00682	Warfarin	D001281	Atrial Fibrillation
DB00682	Warfarin	D009203	Myocardial Infarction
DB00682	Warfarin	D020521	Stroke
DB00683	Midazolam	D000647	Amnesia
DB00683	Midazolam	D013226	Status Epilepticus
DB00683	Midazolam	D004827	Epilepsy
DB00684	Tobramycin	D011552	Pseudomonas Infections
DB00684	Tobramycin	D007239	Infections
DB00685	Trovafloxacin	D006069	Gonorrhea
DB00685	Trovafloxacin	D014526	Urethritis
DB00685	Trovafloxacin	D002575	Uterine Cervicitis
DB00686	Pentosan polysulfate	D018856	Cystitis, Interstitial
DB00687	Fludrocortisone	D005438	Fludrocortisone
DB00687	Fludrocortisone	D000224	Addison Disease
DB00687	Fludrocortisone	D013577	Syndrome
DB00688	Mycophenolate mofetil	D017202	Myocardial Ischemia
DB00688	Mycophenolate mofetil	D016572	Cyclosporine
DB00688	Mycophenolate mofetil	D000305	Adrenal Cortex Hormones
DB00688	Mycophenolate mofetil	D019693	Hepatitis, Autoimmune
DB00688	Mycophenolate mofetil	D009393	Nephritis
DB00688	Mycophenolate mofetil	D003872	Dermatitis
DB00690	Flurazepam	D007319	Sleep Initiation and Maintenance Disorders
DB00691	Moexipril	D006973	Hypertension
DB00692	Phentolamine	D010673	Pheochromocytoma
DB00692	Phentolamine	D010646	Phentolamine
DB00692	Phentolamine	D002395	Catecholamines
DB00692	Phentolamine	D013375	Substance Withdrawal Syndrome
DB00692	Phentolamine	D060487	Alternariosis
DB00692	Phentolamine	D009203	Myocardial Infarction
DB00692	Phentolamine	D006333	Heart Failure
DB00692	Phentolamine	D007172	Erectile Dysfunction
DB00692	Phentolamine	D010208	Papaverine
DB00692	Phentolamine	D003323	Coronary Aneurysm
DB00692	Phentolamine	D001569	Benzodiazepines
DB00693	Fluorescein	D019793	Fluorescein
DB00694	Daunorubicin	D015470	Leukemia, Myeloid, Acute
DB00695	Furosemide	D004487	Edema
DB00695	Furosemide	D006333	Heart Failure
DB00695	Furosemide	D005355	Fibrosis
DB00695	Furosemide	D007674	Kidney Diseases
DB00695	Furosemide	D009404	Nephrotic Syndrome
DB00695	Furosemide	D005665	Furosemide
DB00695	Furosemide	D006973	Hypertension
DB00696	Ergotamine	D014653	Vascular Headaches
DB00696	Ergotamine	D008881	Migraine Disorders
DB00696	Ergotamine	D003027	Cluster Headache
DB00697	Tizanidine	C023754	tizanidine
DB00697	Tizanidine	D009128	Muscle Spasticity
DB00698	Nitrofurantoin	D000208	Acute Disease
DB00698	Nitrofurantoin	D014552	Urinary Tract Infections
DB00699	Nicergoline	D000544	Alzheimer Disease
DB00699	Nicergoline	D014012	Tinnitus
DB00699	Nicergoline	D008268	Macular Degeneration
DB00700	Eplerenone	D006333	Heart Failure
DB00700	Eplerenone	D007238	Infarction
DB00702	Icodextrin	D007676	Kidney Failure, Chronic
DB00703	Methazolamide	D005902	Glaucoma, Open-Angle
DB00704	Naltrexone	D000437	Alcoholism
DB00706	Tamsulosin	D011470	Prostatic Hyperplasia
DB00706	Tamsulosin	D014514	Ureteral Calculi
DB00706	Tamsulosin	D011472	Prostatitis
DB00708	Sufentanil	D059787	Acute Pain
DB00709	Lamivudine	D019694	Hepatitis B, Chronic
DB00711	Diethylcarbamazine	D004194	Disease
DB00711	Diethylcarbamazine	D008118	Loiasis
DB00711	Diethylcarbamazine	D004605	Elephantiasis, Filarial
DB00712	Flurbiprofen	D001172	Arthritis, Rheumatoid
DB00712	Flurbiprofen	D013166	Spondylitis
DB00712	Flurbiprofen	D010146	Pain
DB00712	Flurbiprofen	D004412	Dysmenorrhea
DB00712	Flurbiprofen	D002062	Bursitis
DB00712	Flurbiprofen	D052256	Tendinopathy
DB00712	Flurbiprofen	D014947	Wounds and Injuries
DB00713	Oxacillin	D007239	Infections
DB00714	Apomorphine	C563052	Digitorenocerebral Syndrome
DB00715	Paroxetine	D017374	Paroxetine
DB00715	Paroxetine	D009771	Obsessive-Compulsive Disorder
DB00715	Paroxetine	D016584	Panic Disorder
DB00715	Paroxetine	D010698	Phobic Disorders
DB00715	Paroxetine	D013313	Stress Disorders, Post-Traumatic
DB00715	Paroxetine	D003027	Cluster Headache
DB00715	Paroxetine	D061686	Premature Ejaculation
DB00715	Paroxetine	D043183	Irritable Bowel Syndrome
DB00717	Norethisterone	D004967	Estrogens
DB00717	Norethisterone	D004997	Ethinyl Estradiol
DB00717	Norethisterone	D015663	Osteoporosis, Postmenopausal
DB00717	Norethisterone	D003027	Cluster Headache
DB00717	Norethisterone	D016729	Leuprolide
DB00717	Norethisterone	D010146	Pain
DB00718	Adefovir dipivoxil	D019694	Hepatitis B, Chronic
DB00718	Adefovir dipivoxil	D019259	Lamivudine
DB00719	Azatadine	D012141	Respiratory Tract Infections
DB00719	Azatadine	D012221	Rhinitis, Allergic, Perennial
DB00720	Clodronic acid	D010014	Osteolysis
DB00722	Lisinopril	D006973	Hypertension
DB00722	Lisinopril	D006852	Hydrochlorothiazide
DB00723	Methoxamine	D007022	Hypotension
DB00724	Imiquimod	D055623	Keratosis, Actinic
DB00725	Homatropine methylbromide	D010437	Peptic Ulcer
DB00725	Homatropine methylbromide	D013276	Stomach Ulcer
DB00725	Homatropine methylbromide	D004381	Duodenal Ulcer
DB00727	Nitroglycerin	D002637	Chest Pain
DB00727	Nitroglycerin	D002318	Cardiovascular Diseases
DB00727	Nitroglycerin	D006973	Hypertension
DB00727	Nitroglycerin	D007022	Hypotension
DB00727	Nitroglycerin	D007238	Infarction
DB00727	Nitroglycerin	D005401	Fissure in Ano
DB00727	Nitroglycerin	D016584	Panic Disorder
DB00727	Nitroglycerin	D003329	Coronary Vasospasm
DB00727	Nitroglycerin	D004630	Emergencies
DB00730	Thiabendazole	D017229	Enterobiasis
DB00730	Thiabendazole	D007815	Larva Migrans
DB00730	Thiabendazole	D007816	Larva Migrans, Visceral
DB00730	Thiabendazole	D014235	Trichinellosis
DB00731	Nateglinide	D003924	Diabetes Mellitus, Type 2
DB00733	Pralidoxime	D010755	Organophosphates
DB00733	Pralidoxime	D009157	Myasthenia Gravis
DB00734	Risperidone	D002065	Buspirone
DB00734	Risperidone	D000544	Alzheimer Disease
DB00735	Naftifine	D014008	Tinea Pedis
DB00736	Esomeprazole	D010437	Peptic Ulcer
DB00736	Esomeprazole	D006471	Gastrointestinal Hemorrhage
DB00736	Esomeprazole	D012734	Disorders of Sex Development
DB00737	Meclizine	D009325	Nausea
DB00737	Meclizine	D014839	Vomiting
DB00737	Meclizine	D004244	Dizziness
DB00737	Meclizine	D014717	Vertigo
DB00737	Meclizine	D011832	Radiation Injuries
DB00737	Meclizine	D008575	Meniere Disease
DB00737	Meclizine	D007762	Labyrinthitis
DB00738	Pentamidine	D011014	Pneumonia
DB00738	Pentamidine	D011020	Pneumonia, Pneumocystis
DB00739	Hetacillin	D047090	beta-Lactams
DB00739	Hetacillin	D001424	Bacterial Infections
DB00739	Hetacillin	D000667	Ampicillin
DB00740	Riluzole	D000690	Amyotrophic Lateral Sclerosis
DB00741	Hydrocortisone	C536315	Pediatric ulcerative colitis
DB00741	Hydrocortisone	D012871	Skin Diseases
DB00741	Hydrocortisone	D000212	Acyclovir
DB00741	Hydrocortisone	D006560	Herpes Labialis
DB00742	Mannitol	D051437	Renal Insufficiency
DB00742	Mannitol	D001929	Brain Edema
DB00743	Gadobenic acid	C064572	gadobenic acid
DB00745	Modafinil	D004535	Ehlers-Danlos Syndrome
DB00745	Modafinil	D009290	Narcolepsy
DB00746	Deferoxamine	D007505	Iron-Dextran Complex
DB00746	Deferoxamine	D000740	Anemia
DB00747	Scopolamine	D003085	Colic
DB00747	Scopolamine	D001919	Bradycardia
DB00747	Scopolamine	D004238	Diverticulitis
DB00747	Scopolamine	D043183	Irritable Bowel Syndrome
DB00748	Carbinoxamine	D006255	Rhinitis, Allergic, Seasonal
DB00748	Carbinoxamine	D012223	Rhinitis, Vasomotor
DB00748	Carbinoxamine	D003233	Conjunctivitis, Allergic
DB00748	Carbinoxamine	D006967	Hypersensitivity
DB00748	Carbinoxamine	D012877	Skin Manifestations
DB00748	Carbinoxamine	D014581	Urticaria
DB00748	Carbinoxamine	D000799	Angioedema
DB00749	Etodolac	D001172	Arthritis, Rheumatoid
DB00749	Etodolac	D010146	Pain
DB00751	Epinastine	D011537	Pruritus
DB00751	Epinastine	D003233	Conjunctivitis, Allergic
DB00752	Tranylcypromine	D009497	Neurotic Disorders
DB00755	Tretinoin	D000152	Acne Vulgaris
DB00755	Tretinoin	D014860	Warts
DB00755	Tretinoin	D012871	Skin Diseases
DB00755	Tretinoin	D017490	Ichthyosis, Lamellar
DB00755	Tretinoin	D007057	Ichthyosis
DB00755	Tretinoin	D007642	Keratosis
DB00755	Tretinoin	C563185	Hyperhidrosis Palmaris Et Plantaris
DB00755	Tretinoin	D017492	Keratosis, Seborrheic
DB00755	Tretinoin	D007644	Darier Disease
DB00755	Tretinoin	D002280	Carcinoma, Basal Cell
DB00755	Tretinoin	D017495	Hyperpigmentation
DB00756	Hexachlorophene	D016908	Gram-Positive Bacterial Infections
DB00757	Dolasetron	D009325	Nausea
DB00758	Clopidogrel	D009203	Myocardial Infarction
DB00758	Clopidogrel	D000168	Acrocephalosyndactylia
DB00758	Clopidogrel	D007238	Infarction
DB00758	Clopidogrel	D020521	Stroke
DB00758	Clopidogrel	D058729	Peripheral Arterial Disease
DB00759	Tetracycline	D001424	Bacterial Infections
DB00759	Tetracycline	D012373	Rocky Mountain Spotted Fever
DB00759	Tetracycline	D014438	Typhus, Epidemic Louse-Borne
DB00759	Tetracycline	D000712	Anaplasmosis
DB00759	Tetracycline	D011778	Q Fever
DB00759	Tetracycline	D012288	Rickettsiaceae Infections
DB00759	Tetracycline	D008193	Lyme Disease
DB00759	Tetracycline	D012141	Respiratory Tract Infections
DB00759	Tetracycline	D000848	Anodontia
DB00759	Tetracycline	C566367	Light Fixation Seizure Syndrome
DB00759	Tetracycline	D007877	Legionnaires' Disease
DB00759	Tetracycline	D000152	Acne Vulgaris
DB00760	Meropenem	D014640	Vancomycin
DB00760	Meropenem	D010532	Peritoneal Diseases
DB00760	Meropenem	D016920	Meningitis, Bacterial
DB00761	Potassium chloride	D007008	Hypokalemia
DB00762	Irinotecan	D009362	Neoplasm Metastasis
DB00762	Irinotecan	D005472	Fluorouracil
DB00762	Irinotecan	D002955	Leucovorin
DB00762	Irinotecan	D055752	Small Cell Lung Carcinoma
DB00762	Irinotecan	C056507	gemcitabine
DB00763	Methimazole	D008713	Methimazole
DB00763	Methimazole	D006980	Hyperthyroidism
DB00764	Mometasone	D012221	Rhinitis, Allergic, Perennial
DB00765	Metyrosine	D010673	Pheochromocytoma
DB00766	Clavulanic acid	D019818	Clavulanic Acid
DB00766	Clavulanic acid	D000658	Amoxicillin
DB00766	Clavulanic acid	D012141	Respiratory Tract Infections
DB00766	Clavulanic acid	D013207	Staphylococcal Skin Infections
DB00767	Benzquinamide	D009325	Nausea
DB00768	Olopatadine	D011537	Pruritus
DB00768	Olopatadine	D003233	Conjunctivitis, Allergic
DB00768	Olopatadine	D006255	Rhinitis, Allergic, Seasonal
DB00769	Hydrocortamate	D012871	Skin Diseases
DB00769	Hydrocortamate	D013256	Steroids
DB00770	Alprostadil	D007172	Erectile Dysfunction
DB00771	Clidinium	D010437	Peptic Ulcer
DB00771	Clidinium	D009120	Muscle Cramp
DB00771	Clidinium	D003085	Colic
DB00771	Clidinium	D004238	Diverticulitis
DB00771	Clidinium	D043183	Irritable Bowel Syndrome
DB00773	Etoposide	D013736	Testicular Neoplasms
DB00773	Etoposide	D055752	Small Cell Lung Carcinoma
DB00773	Etoposide	D008223	Lymphoma
DB00773	Etoposide	D007951	Leukemia, Myeloid
DB00773	Etoposide	D005909	Glioblastoma
DB00774	Hydroflumethiazide	D004487	Edema
DB00774	Hydroflumethiazide	D006333	Heart Failure
DB00774	Hydroflumethiazide	D005355	Fibrosis
DB00774	Hydroflumethiazide	D004967	Estrogens
DB00774	Hydroflumethiazide	D006973	Hypertension
DB00776	Oxcarbazepine	D012640	Seizures
DB00777	Propiomazine	D007319	Sleep Initiation and Maintenance Disorders
DB00778	Roxithromycin	D018461	Soft Tissue Infections
DB00779	Nalidixic acid	D014552	Urinary Tract Infections
DB00780	Phenelzine	D010624	Phenelzine
DB00780	Phenelzine	D009497	Neurotic Disorders
DB00780	Phenelzine	D001008	Anxiety Disorders
DB00780	Phenelzine	D010243	Paralysis
DB00780	Phenelzine	D010554	Personality Disorders
DB00780	Phenelzine	D019966	Substance-Related Disorders
DB00782	Propantheline	D004775	Enuresis
DB00782	Propantheline	D006945	Hyperhidrosis
DB00782	Propantheline	D009120	Muscle Cramp
DB00783	Estradiol	D003027	Cluster Headache
DB00783	Estradiol	D007006	Hypogonadism
DB00783	Estradiol	D009362	Neoplasm Metastasis
DB00783	Estradiol	D000728	Androgens
DB00784	Mefenamic acid	D001172	Arthritis, Rheumatoid
DB00784	Mefenamic acid	D004412	Dysmenorrhea
DB00784	Mefenamic acid	D005334	Fever
DB00785	Cryptenamine	D006973	Hypertension
DB00786	Marimastat	D002277	Carcinoma
DB00787	Acyclovir	D000212	Acyclovir
DB00787	Acyclovir	D006560	Herpes Labialis
DB00787	Acyclovir	D006562	Herpes Zoster
DB00787	Acyclovir	D006558	Herpes Genitalis
DB00787	Acyclovir	D002644	Chickenpox
DB00787	Acyclovir	D016849	Keratitis, Herpetic
DB00788	Naproxen	D001172	Arthritis, Rheumatoid
DB00788	Naproxen	D052256	Tendinopathy
DB00788	Naproxen	D002062	Bursitis
DB00788	Naproxen	C563162	Chondrocalcinosis 2
DB00788	Naproxen	D004412	Dysmenorrhea
DB00788	Naproxen	D007249	Inflammation
DB00788	Naproxen	D010146	Pain
DB00789	Gadopentetic acid	D001927	Brain Diseases
DB00789	Gadopentetic acid	D030981	Acro-Osteolysis
DB00790	Perindopril	D006333	Heart Failure
DB00790	Perindopril	D006973	Hypertension
DB00790	Perindopril	D009203	Myocardial Infarction
DB00790	Perindopril	D003327	Coronary Disease
DB00792	Tripelennamine	D006967	Hypersensitivity
DB00792	Tripelennamine	D003371	Cough
DB00793	Haloprogin	D009181	Mycoses
DB00793	Haloprogin	D014008	Tinea Pedis
DB00793	Haloprogin	D014005	Tinea
DB00794	Primidone	D011324	Primidone
DB00794	Primidone	D004827	Epilepsy
DB00794	Primidone	D020329	Essential Tremor
DB00795	Sulfasalazine	D003424	Crohn Disease
DB00795	Sulfasalazine	D001172	Arthritis, Rheumatoid
DB00796	Candesartan cilexetil	D017379	Hypertrophy, Left Ventricular
DB00796	Candesartan cilexetil	D003928	Diabetic Nephropathies
DB00796	Candesartan cilexetil	C077793	candesartan cilexetil
DB00796	Candesartan cilexetil	D006333	Heart Failure
DB00796	Candesartan cilexetil	D009203	Myocardial Infarction
DB00796	Candesartan cilexetil	D003324	Coronary Artery Disease
DB00799	Tazarotene	D000152	Acne Vulgaris
DB00800	Fenoldopam	D006973	Hypertension
DB00800	Fenoldopam	D006974	Hypertension, Malignant
DB00801	Halazepam	D001008	Anxiety Disorders
DB00804	Dicyclomine	D004025	Dicyclomine
DB00804	Dicyclomine	D043183	Irritable Bowel Syndrome
DB00806	Pentoxifylline	D007794	Lameness, Animal
DB00806	Pentoxifylline	D001157	Arterial Occlusive Diseases
DB00808	Indapamide	D006973	Hypertension
DB00808	Indapamide	D004487	Edema
DB00809	Tropicamide	D015878	Mydriasis
DB00809	Tropicamide	D009886	Ophthalmoplegia
DB00809	Tropicamide	D012030	Refractive Errors
DB00810	Biperiden	D020734	Parkinsonian Disorders
DB00810	Biperiden	D001480	Basal Ganglia Diseases
DB00811	Ribavirin	D002908	Chronic Disease
DB00811	Ribavirin	D006526	Hepatitis C
DB00811	Ribavirin	D012254	Ribavirin
DB00811	Ribavirin	D020031	Epstein-Barr Virus Infections
DB00812	Phenylbutazone	D001416	Back Pain
DB00813	Fentanyl	D059390	Breakthrough Pain
DB00814	Meloxicam	D001168	Arthritis
DB00815	Sodium lauryl sulfate	D016111	Sjogren-Larsson Syndrome
DB00816	Orciprenaline	D001986	Bronchial Spasm
DB00816	Orciprenaline	D004646	Emphysema
DB00817	Rosoxacin	D020806	Central Nervous System Bacterial Infections
DB00818	Propofol	D013226	Status Epilepticus
DB00819	Acetazolamide	D004487	Edema
DB00819	Acetazolamide	D006333	Heart Failure
DB00820	Tadalafil	D007172	Erectile Dysfunction
DB00821	Carprofen	D018771	Arthralgia
DB00821	Carprofen	D010146	Pain
DB00824	Enprofylline	D016491	Peripheral Vascular Diseases
DB00824	Enprofylline	D002561	Cerebrovascular Disorders
DB00824	Enprofylline	D003929	Diabetic Neuropathies
DB00825	Levomenthol	D010146	Pain
DB00825	Levomenthol	D004474	Ecthyma, Contagious
DB00825	Levomenthol	D010612	Pharyngitis
DB00826	Natamycin	D001762	Blepharitis
DB00826	Natamycin	D003231	Conjunctivitis
DB00826	Natamycin	D007634	Keratitis
DB00827	Cinoxacin	D014552	Urinary Tract Infections
DB00828	Fosfomycin	D014552	Urinary Tract Infections
DB00829	Diazepam	D003975	Diazepam
DB00829	Diazepam	D009497	Neurotic Disorders
DB00829	Diazepam	D011595	Psychomotor Agitation
DB00829	Diazepam	D014202	Tremor
DB00829	Diazepam	D000430	Alcohol Withdrawal Delirium
DB00829	Diazepam	D013035	Spasm
DB00829	Diazepam	D007249	Inflammation
[truncated: 5,336 more rows]
