# Supplementary material for: A Deep Learning-Based Approach for Identifying the Medicinal Uses of Plant-Derived Natural Compounds
Source: Front Pharmacol. 2020 Nov 30;11:584875. doi: 10.3389/fphar.2020.584875 (PMC7845697; doi:10.3389/fphar.2020.584875)
Supplement: Supplementary file 3 [file datasheet3.csv]

Supplementary Data 3. The cosine similarity of meta feature vectors according to the ATC code. When calculating the mean value, we excluded the case where there was only one drug with the ATC code.
Level 1				Level 2				Level 3				Level 4				Level 5
ATC code	Similarity	# of drugs		ATC code	Similarity	# of drugs		ATC code	Similarity	# of drugs		ATC code	Similarity	# of drugs		ATC code	Similarity	# of drugs
A	0.386690323	267		A01	0.457471172	25		A01A	0.457471172	25		A01AA	0.700923642	3		A01AA01	0	1
B	0.358283181	75		A02	0.533850876	29		A02A	0.692044164	7		A01AB	0.482361483	14		A01AA02	0	1
C	0.441768285	241		A03	0.452030379	32		A02B	0.605331269	22		A01AC	0.724819591	4		A01AA04	0	1
D	0.400300056	175		A04	0.48229542	12		A03A	0.420343005	19		A01AD	0.415401697	4		A01AA51	0	1
G	0.406370073	169		A05	0.494199135	7		A03B	0.604910692	3		A02AA	0.884483874	4		A01AB02	0	1
H	0.454623931	35		A06	0.409481447	25		A03C	0.456376058	9		A02AB	0	1		A01AB03	0	1
J	0.472560468	253		A07	0.390655704	32		A03D	0.381201476	2		A02AC	0	1		A01AB04	0	1
L	0.472163888	193		A08	0.512673708	13		A03F	0.692059894	7		A02AD	0.396224737	2		A01AB06	0	1
M	0.416194421	101		A09	0.60049367	2		A04A	0.48229542	12		A02BA	0.792176366	5		A01AB07	0	1
N	0.439878469	342		A10	0.538613345	37		A05A	0.546149844	5		A02BB	0	1		A01AB09	0	1
P	0.462724178	53		A11	0.507463538	24		A05B	0.357869565	2		A02BC	0.864837086	6		A01AB10	0	1
R	0.421408742	155		A12	0.648183485	27		A06A	0.409481447	25		A02BD	0.695503797	10		A01AB13	0	1
S	0.431836858	147		A14	0.470604664	5		A07A	0.487239951	13		A02BX	0.422887633	4		A01AB17	0	1
V	0.279069723	113		A16	0.445403038	18		A07B	0.383153816	3		A03AA	0.390590241	3		A01AB18	0	1
Average	0.417419471			B01	0.457019231	29		A07D	0.432377377	5		A03AB	0.440039183	9		A01AB19	0	1
Random	0.360110082			B02	0.334428744	10		A07E	0.540173651	11		A03AD	0.686765432	2		A01AB21	0	1
				B03	0.521045881	11		A08A	0.512673708	13		A03AE	0.75900054	2		A01AB22	0	1
				B05	0.555930761	24		A09A	0.60049367	2		A03AX	0.356931905	3		A01AB23	0	1
				B06	0	1		A10A	0	1		A03BA	0.531038284	2		A01AC01	0	1
				C01	0.447768796	62		A10B	0.541623732	36		A03BB	0	1		A01AC02	0	1
				C02	0.43693431	25		A10X	0	1		A03CA	0.404460446	6		A01AC03	0	1
				C03	0.494407431	26		A11A	0.557542682	2		A03CB	0.594130695	3		A01AC54	0	1
				C04	0.462765656	12		A11C	0.582371398	8		A03DA	0	1		A01AD01	0	1
				C05	0.473995244	30		A11D	0	1		A03DB	0	1		A01AD02	0	1
				C07	0.648673767	29		A11G	0.771920383	7		A03FA	0.692059894	7		A01AD05	0	1
				C08	0.730947203	21		A11H	0.457704767	7		A04AA	0.700849038	5		A01AD07	0	1
				C09	0.672883257	35		A12A	0.809132407	9		A04AD	0.421090041	7		A02AA01	0	1
				C10	0.555413498	27		A12B	0.856485118	4		A05AA	0.630483389	4		A02AA02	0	1
				D01	0.489940992	29		A12C	0.595408083	14		A05AB	0	1		A02AA04	0	1
				D02	0.227002681	4		A14A	0.470604664	5		A05BA	0.357869565	2		A02AA05	0	1
				D03	0.435715795	4		A16A	0.445403038	18		A06AB	0.313430438	4		A02AB01	0	1
				D04	0.521294845	17		B01A	0.457019231	29		A06AD	0.631803316	9		A02AB02	0	1
				D05	0.477032857	8		B02A	0.64310199	2		A06AG	0.432545523	4		A02AC01	0	1
				D06	0.444267886	29		B02B	0.329019243	8		A06AH	0.529389802	5		A02AD03	0	1
				D07	0.556657294	29		B03A	0.565892975	9		A06AX	0.478790125	6		A02AD05	0	1
				D08	0.400142458	18		B03B	0.60901467	3		A07AA	0.513772813	11		A02BA01	0	1
				D09	0.39949408	9		B03X	0	1		A07AC	0	1		A02BA02	0	1
				D10	0.441967011	19		B05B	0.428140998	3		A07AX	0	1		A02BA03	0	1
				D11	0.392102938	20		B05C	0.489673483	11		A07BA	0	1		A02BA04	0	1
				G01	0.454949149	81		B05X	0.679447485	14		A07BC	0.426787943	2		A02BA06	0	1
				G02	0.466766972	19		B06A	0	1		A07DA	0.432377377	5		A02BA07	0	1
				G03	0.486289418	37		C01A	0.511410466	5		A07EA	0.542198894	6		A02BA51	0	1
				G04	0.444877205	35		C01B	0.575615452	18		A07EB	0	1		A02BA53	0	1
				H01	0.492702631	14		C01C	0.510845544	19		A07EC	0.779015382	4		A02BB01	0	1
				H02	0.599568204	11		C01D	0.578262638	9		A08AA	0.532712471	11		A02BC01	0	1
				H03	0.59373668	6		C01E	0.378522011	11		A08AB	0	1		A02BC02	0	1
				H05	0.607453287	4		C02A	0.603427275	6		A08AX	0	1		A02BC03	0	1
				J01	0.562207848	155		C02B	0.539036572	2		A09AB	0.60049367	2		A02BC04	0	1
				J02	0.695524124	12		C02C	0.44826279	5		A10AE	0	1		A02BC05	0	1
				J04	0.520068698	20		C02D	0.583801349	4		A10BA	0.654767156	2		A02BC06	0	1
				J05	0.528140759	70		C02K	0.433462714	8		A10BB	0.505541561	10		A02BC53	0	1
				L01	0.497188869	148		C02L	0.60636746	9		A10BC	0	1		A02BC54	0	1
				L02	0.532755637	24		C03A	0.670128427	9		A10BD	0.675003477	16		A02BD01	0.681724032	3
				L03	0.330759525	5		C03B	0.428294031	7		A10BF	0.616557995	3		A02BD02	0.590790659	3
				L04	0.573112172	19		C03C	0.466420237	6		A10BG	0.896167358	3		A02BD03	0.663456281	3
				M01	0.518059425	52		C03D	0.526383032	4		A10BH	0.740261481	7		A02BD04	0.70181938	3
				M02	0.502364418	23		C03E	0.645407823	7		A10BJ	0.765395045	2		A02BD05	0.704269489	3
				M03	0.494594842	22		C03X	0.806177258	2		A10BK	0.87443909	4		A02BD06	0.672974984	3
				M04	0.468082794	6		C04A	0.462765656	12		A10BX	0.688035349	4		A02BD07	0.695856611	3
				M05	0.510820964	13		C05A	0.485406973	25		A10XA	0	1		A02BD08	0.682921827	2
				M09	0.208863204	3		C05B	0.50441367	5		A11AA	0.557542682	2		A02BD09	0.711826921	3
				N01	0.529462732	33		C07A	0.664944222	23		A11CA	0.445754856	2		A02BD10	0.690936287	3
				N02	0.471340694	48		C07B	0.69837815	13		A11CC	0.654576965	6		A02BD11	0.711298178	4
				N03	0.508767491	37		C07C	0.711427972	7		A11DA	0	1		A02BX02	0	1
				N04	0.476963486	23		C07D	0.729485869	2		A11GA	0	1		A02BX03	0	1
				N05	0.4682563	110		C07F	0.657268315	12		A11GB	0.771920383	7		A02BX12	0	1
				N06	0.525627173	67		C08C	0.770736971	17		A11HA	0.457704767	7		A02BX13	0	1
				N07	0.420904505	35		C08D	0.821289301	2		A12AA	0.809132407	9		A03AA01	0	1
				P01	0.49026864	32		C08E	0.584404051	2		A12BA	0.856485118	4		A03AA05	0	1
				P02	0.579076845	13		C08G	0.823141575	2		A12CA	0.826820016	2		A03AA07	0	1
				P03	0.435184981	8		C09A	0.756573611	13		A12CB	0.679526687	2		A03AB02	0	1
				R01	0.441472891	35		C09B	0.699617368	20		A12CC	0.667506876	6		A03AB03	0	1
				R02	0.387548314	18		C09C	0.803173496	9		A12CD	0.781130314	2		A03AB05	0	1
				R03	0.467603394	49		C09D	0.675819879	14		A12CE	0.802608967	2		A03AB07	0	1
				R05	0.382874071	20		C09X	0.598423019	4		A14AA	0.480853369	4		A03AB08	0	1
				R06	0.570016962	43		C10A	0.571922189	20		A14AB	0	1		A03AB09	0	1
				R07	0.363991076	7		C10B	0.613289615	15		A16AA	0.508342129	6		A03AB10	0	1
				S01	0.435200077	140		D01A	0.489940992	29		A16AX	0.433248678	12		A03AB12	0	1
				S02	0.462314995	25		D01B	0.536087513	2		B01AA	0.540002006	5		A03AB15	0	1
				S03	0.549481304	10		D02A	0	1		B01AC	0.466668136	16		A03AB53	0	1
				V03	0.347850955	43		D02B	0.313347578	3		B01AE	0.627238045	4		A03AD01	0	1
				V04	0.351019728	18		D03A	0.435715795	4		B01AF	0.813022176	3		A03AD02	0	1
				V08	0.345308202	30		D04A	0.521294845	17		B01AX	0	1		A03AE01	0	1
				V09	0.368803069	22		D05A	0.47997906	6		B02AA	0.64310199	2		A03AE03	0	1
				V10	0.201597185	4		D05B	0.420443674	4		B02BA	0.500544608	2		A03AX04	0	1
				Average	0.478465168			D06A	0.514261149	13		B02BC	0	1		A03AX08	0	1
				Random	0.360189758			D06B	0.418568172	16		B02BX	0.422766136	5		A03AX10	0	1
								D07A	0.556657294	29		B03AA	0.793676674	5		A03AX58	0	1
								D07B	0.617808348	8		B03AB	0	1		A03BA01	0	1
								D07C	0.612348089	11		B03AD	0	1		A03BA03	0	1
								D07X	0.610183734	9		B03AE	0.441943536	3		A03BB01	0	1
								D08A	0.400142458	18		B03BA	0.804723918	2		A03CA01	0	1
								D09A	0.39949408	9		B03BB	0	1		A03CA02	0	1
								D10A	0.441967011	19		B03XA	0	1		A03CA03	0	1
								D10B	0	1		B05BB	0	1		A03CA05	0	1
								D11A	0.392102938	20		B05BC	0.429120123	2		A03CA08	0	1
								G01A	0.454949149	81		B05CA	0.418281337	4		A03CA34	0	1
								G02A	0.581084094	6		B05CB	0.791918586	4		A03CB03	0	1
								G02B	0	1		B05CX	0.459773719	3		A03CB04	0	1
								G02C	0.467426814	12		B05XA	0.786626558	11		A03CB31	0	1
								G03A	0.528429146	14		B05XB	0.694466949	2		A03DA06	0	1
								G03B	0.789061666	3		B05XX	0	1		A03DB04	0	1
								G03C	0.489134958	9		B06AC	0	1		A03FA01	0	1
								G03D	0.623246836	8		C01AA	0.560576886	4		A03FA02	0	1
								G03E	0.763722469	4		C01AC	0	1		A03FA03	0	1
								G03F	0.540518639	12		C01BA	0.665391346	4		A03FA04	0	1
								G03G	0	1		C01BB	0.644074837	3		A03FA05	0	1
								G03H	0.618151367	2		C01BC	0.790359199	3		A03FA07	0	1
								G03X	0.521382786	9		C01BD	0.550830299	6		A03FA08	0	1
								G04B	0.429000881	29		C01BG	0.519570947	2		A04AA01	0	1
								G04C	0.642062013	7		C01CA	0.545515602	14		A04AA02	0	1
								H01A	0.379385054	2		C01CE	0.766862194	3		A04AA03	0	1
								H01B	0.653442184	3		C01CX	0.24428013	2		A04AA04	0	1
								H01C	0.530123401	9		C01DA	0.71743443	5		A04AA05	0	1
								H02A	0.631389544	10		C01DX	0.524371559	4		A04AA55	0	1
								H02B	0	1		C01EA	0	1		A04AD01	0	1
								H02C	0	1		C01EB	0.383972408	10		A04AD04	0	1
								H03A	0.720056415	2		C02AA	0.627331396	3		A04AD10	0	1
								H03B	0.623848329	4		C02AC	0.69090867	3		A04AD11	0	1
								H05B	0.607453287	4		C02BA	0	1		A04AD12	0	1
								J01A	0.712649985	14		C02BB	0	1		A04AD13	0	1
								J01B	0	1		C02CA	0.795013607	2		A04AD14	0	1
								J01C	0.719924129	26		C02CC	0.369392176	3		A04AD51	0	1
								J01D	0.563796582	40		C02DA	0	1		A04AD54	0	1
								J01E	0.634113793	15		C02DB	0	1		A05AA01	0	1
								J01F	0.731772668	13		C02DC	0	1		A05AA02	0	1
								J01G	0.672176157	7		C02DD	0	1		A05AA03	0	1
								J01M	0.804448003	21		C02KB	0	1		A05AA04	0	1
								J01R	0.694951262	14		C02KC	0	1		A05AB01	0	1
								J01X	0.519113946	16		C02KX	0.591829572	6		A05BA06	0	1
								J02A	0.695524124	12		C02LA	0.627331396	3		A05BA08	0	1
								J04A	0.521603967	17		C02LC	0.814416766	2		A06AB02	0	1
								J04B	0.528061012	3		C02LE	0	1		A06AB04	0	1
								J05A	0.528140759	70		C02LF	0	1		A06AB08	0	1
								L01A	0.500015458	15		C02LG	0	1		A06AB09	0	1
								L01B	0.577964628	19		C02LL	0	1		A06AB52	0	1
								L01C	0.565823602	12		C03AA	0.722472576	8		A06AB58	0	1
								L01D	0.647329623	13		C03AB	0.670128427	9		A06AD01	0	1
								L01X	0.536176542	91		C03AH	0.759048939	2		A06AD02	0	1
								L02A	0.563491152	9		C03AX	0	1		A06AD04	0	1
								L02B	0.576983367	16		C03BA	0.626202941	4		A06AD11	0	1
								L03A	0.330759525	5		C03BB	0.463350713	3		A06AD13	0	1
								L04A	0.573112172	19		C03BC	0	1		A06AD16	0	1
								M01A	0.544128051	47		C03BD	0	1		A06AD18	0	1
								M01B	0.673511803	2		C03CA	0.686489979	3		A06AD19	0	1
								M01C	0.581033885	4		C03CB	0.606149673	3		A06AD21	0	1
								M02A	0.502364418	23		C03CC	0.557693124	2		A06AD61	0	1
								M03A	0.696762537	10		C03DA	0.680488288	2		A06AG02	0	1
								M03B	0.495060267	11		C03DB	0.484279662	2		A06AG04	0	1
								M03C	0	1		C03EA	0.698965567	5		A06AG07	0	1
								M04A	0.468082794	6		C03EB	0.739984393	2		A06AG11	0	1
								M05B	0.510820964	13		C03XA	0.806177258	2		A06AH01	0	1
								M09A	0.208863204	3		C04AA	0	1		A06AH02	0	1
								N01A	0.572682728	18		C04AB	0.658533156	2		A06AH03	0	1
								N01B	0.583556855	15		C04AC	0.342479736	2		A06AH04	0	1
								N02A	0.526800598	24		C04AD	0.480073929	2		A06AH05	0	1
								N02B	0.503740052	13		C04AE	0.642854154	2		A06AX01	0	1
								N02C	0.580219124	13		C04AX	0.396387547	3		A06AX03	0	1
								N03A	0.508767491	37		C05AA	0.625920042	7		A06AX04	0	1
								N04A	0.414349981	7		C05AD	0.803860332	7		A06AX05	0	1
								N04B	0.561260709	16		C05AE	0.607679605	3		A06AX06	0	1
								N05A	0.526707335	47		C05AX	0.59870858	8		A06AX07	0	1
								N05B	0.580666993	21		C05BA	0	1		A07AA02	0	1
								N05C	0.458636936	43		C05BB	0.493440618	4		A07AA03	0	1
								N06A	0.573001508	45		C07AA	0.680497261	11		A07AA04	0	1
								N06B	0.479561901	17		C07AB	0.663090979	10		A07AA05	0	1
								N06C	0.766213417	2		C07AG	0.676859498	2		A07AA06	0	1
								N06D	0.6177434	5		C07BA	0.703046445	6		A07AA07	0	1
								N07A	0.47252374	7		C07BB	0.702886029	6		A07AA08	0	1
								N07B	0.497161437	13		C07BG	0	1		A07AA09	0	1
								N07C	0.70511357	3		C07CA	0.721598784	4		A07AA10	0	1
								N07X	0.43079057	12		C07CB	0.825710297	2		A07AA11	0	1
								P01A	0.484441882	11		C07CG	0	1		A07AA12	0	1
								P01B	0.583871672	14		C07DA	0	1		A07AA54	0	1
								P01C	0.456312493	7		C07DB	0	1		A07AC01	0	1
								P02B	0.60022068	3		C07FB	0.759435401	7		A07AX02	0	1
								P02C	0.582297737	9		C07FX	0.604310483	7		A07BA01	0	1
								P02D	0	1		C08CA	0.793475912	16		A07BA51	0	1
								P03A	0.415657599	7		C08CX	0	1		A07BC02	0	1
								P03B	0	1		C08DA	0	1		A07BC04	0	1
								R01A	0.441791734	33		C08DB	0	1		A07BC54	0	1
								R01B	0.580767363	3		C08EA	0	1		A07DA01	0	1
								R02A	0.387548314	18		C08EX	0	1		A07DA03	0	1
								R03A	0.506596313	26		C08GA	0.823141575	2		A07DA04	0	1
								R03B	0.536090588	15		C09AA	0.756573611	13		A07DA06	0	1
								R03C	0.562476526	11		C09BA	0.767910364	10		A07DA52	0	1
								R03D	0.491094741	16		C09BB	0.710690627	11		A07DA53	0	1
								R05C	0.405482753	9		C09BX	0.675760214	6		A07EA01	0	1
								R05D	0.41945965	11		C09CA	0.803173496	9		A07EA02	0	1
								R06A	0.570016962	43		C09DA	0.787510182	8		A07EA03	0	1
								R07A	0.363991076	7		C09DB	0.768199836	7		A07EA05	0	1
								S01A	0.529947866	42		C09DX	0.613924332	7		A07EA06	0	1
								S01B	0.520583272	20		C09XA	0.598423019	4		A07EA07	0	1
								S01C	0.609868763	10		C10AA	0.846088335	8		A07EB01	0	1
								S01E	0.508647824	31		C10AB	0.694362199	5		A07EC01	0	1
								S01F	0.52481487	8		C10AD	0.405812442	2		A07EC02	0	1
								S01G	0.530729895	16		C10AX	0.392471503	5		A07EC03	0	1
								S01H	0.730158213	7		C10BA	0.683399232	8		A07EC04	0	1
								S01J	0.324162185	2		C10BX	0.665353382	11		A08AA01	0	1
								S01K	0	1		D01AA	0.501525035	3		A08AA02	0	1
								S01L	0	1		D01AC	0.802133124	13		A08AA03	0	1
								S01X	0.415830959	12		D01AE	0.324252217	13		A08AA04	0	1
								S02A	0.486743607	14		D01BA	0.536087513	2		A08AA05	0	1
								S02B	0.682171623	4		D02AE	0	1		A08AA07	0	1
								S02C	0.683863722	7		D02BA	0	1		A08AA10	0	1
								S02D	0.533360844	4		D02BB	0.339534521	2		A08AA11	0	1
								S03A	0.575216164	6		D03AX	0.435715795	4		A08AA56	0	1
								S03B	0.776576757	2		D04AA	0.52985335	10		A08AA62	0.643538237	2
								S03C	0.785046289	4		D04AB	0.791753105	6		A08AB01	0	1
								V03A	0.347850955	43		D04AX	0	1		A08AX01	0	1
								V04C	0.351019728	18		D05AC	0	1		A09AB01	0	1
								V08A	0.337843307	16		D05AD	0.571502388	2		A09AB02	0	1
								V08B	0	1		D05AX	0.663758596	3		A10AE54	0	1
								V08C	0.512226035	11		D05BA	0.571502388	2		A10BA01	0	1
								V08D	0.305082619	2		D05BB	0.638594747	2		A10BA02	0	1
								V09A	0.383536856	5		D06AA	0.75618129	4		A10BB01	0	1
								V09B	0.821541568	3		D06AX	0.491221448	9		A10BB02	0	1
								V09D	0.83063211	3		D06BA	0.565951723	6		A10BB03	0	1
								V09E	0	1		D06BB	0.415246407	8		A10BB05	0	1
								V09F	0.577771157	3		D06BX	0.348976433	2		A10BB07	0	1
								V09G	0.937721252	2		D07AA	0.814269702	3		A10BB08	0	1
								V09I	0.243047281	5		D07AB	0.568091332	10		A10BB09	0	1
								V10B	0.333513975	2		D07AC	0.544537909	15		A10BB11	0	1
								V10X	0.058847882	2		D07AD	0	1		A10BB12	0	1
								Average	0.550898564			D07BA	0.778698802	2		A10BB31	0	1
								Random	0.369371628			D07BB	0.562407116	4		A10BC01	0	1
												D07BC	0.583387077	2		A10BD01	0	1
												D07CA	0.814269702	3		A10BD02	0	1
												D07CB	0.643379986	4		A10BD03	0.745123625	2
												D07CC	0.560955688	4		A10BD04	0.700391591	2
												D07XA	0.778698802	2		A10BD05	0.790444255	2
												D07XB	0.643379986	4		A10BD06	0.718409657	2
												D07XC	0.638127228	3		A10BD07	0.705927312	2
												D08AC	0	1		A10BD08	0.679156423	2
												D08AE	0.520698786	4		A10BD09	0.655658901	2
												D08AF	0	1		A10BD10	0.580760479	2
												D08AG	0	1		A10BD11	0.634599566	2
												D08AH	0.466212521	4		A10BD12	0.791326523	2
												D08AJ	0.523909688	2		A10BD13	0.577328384	2
												D08AK	0	1		A10BD14	0.628298402	2
												D08AL	0	1		A10BD15	0.657216489	2
												D08AX	0.570322553	3		A10BD16	0.553706288	2
												D09AA	0.39949408	9		A10BD17	0.655550003	2
												D10AA	0.644762933	3		A10BD18	0	1
												D10AB	0	1		A10BD19	0.830749571	2
												D10AD	0.467556411	5		A10BD20	0.60040319	2
												D10AE	0	1		A10BD21	0.806113005	2
												D10AF	0.667613292	5		A10BD22	0	1
												D10AX	0.36510472	4		A10BD23	0.543570399	2
												D10BA	0	1		A10BD24	0.761316478	2
												D11AH	0.470933518	5		A10BD25	0.681363324	3
												D11AX	0.413125211	15		A10BF01	0	1
												G01AA	0.529110725	7		A10BF02	0	1
												G01AB	0	1		A10BF03	0	1
												G01AC	0.522206753	5		A10BG01	0	1
												G01AD	0.675882796	3		A10BG02	0	1
												G01AE	0.483008115	50		A10BG03	0	1
												G01AF	0.769152388	10		A10BH01	0	1
												G01AG	0	1		A10BH02	0	1
												G01AX	0.306025056	4		A10BH03	0	1
												G02AB	0.833198905	2		A10BH04	0	1
												G02AC	0	1		A10BH05	0	1
												G02AD	0.670639038	4		A10BH51	0.654219568	2
												G02BB	0	1		A10BH52	0	1
												G02CA	0.465445826	3		A10BJ03	0	1
												G02CB	0.670330783	4		A10BJ06	0	1
												G02CC	0.631301989	3		A10BK01	0	1
												G02CX	0.420119762	2		A10BK02	0	1
												G03AA	0.522309215	11		A10BK03	0	1
												G03AB	0.529359868	8		A10BK04	0	1
												G03AC	0.591952107	7		A10BX02	0	1
												G03AD	0.524204552	2		A10BX03	0	1
												G03BA	0.789061666	3		A10BX05	0	1
												G03CA	0.525204679	5		A10BX08	0	1
												G03CB	0.505304635	2		A10XA01	0	1
												G03CC	0.471596336	5		A11AA01	0	1
												G03CX	0	1		A11AA02	0	1
												G03DA	0.770651937	2		A11CA01	0	1
												G03DB	0.620544285	4		A11CA02	0	1
												G03DC	0.573740482	2		A11CC01	0	1
												G03EA	0.763722469	4		A11CC02	0	1
												G03EK	0	1		A11CC03	0	1
												G03FA	0.532439311	10		A11CC04	0	1
												G03FB	0.602114995	8		A11CC05	0	1
												G03GB	0	1		A11CC06	0	1
												G03HA	0	1		A11CC55	0	1
												G03HB	0.618151367	2		A11DA01	0	1
												G03XA	0.528613746	2		A11GA01	0	1
												G03XB	0.542287052	2		A11GB01	0.771920383	7
												G03XC	0.771521846	4		A11HA02	0	1
												G03XX	0	1		A11HA04	0	1
												G04BA	0.833538771	2		A11HA05	0	1
												G04BD	0.592035529	9		A11HA06	0	1
												G04BE	0.499724874	10		A11HA07	0	1
												G04BX	0.510293135	8		A11HA30	0	1
												G04CA	0.642062013	7		A11HA31	0	1
												G04CB	0.736128449	2		A12AA01	0	1
												H01AA	0	1		A12AA02	0	1
												H01AC	0	1		A12AA03	0	1
												H01BA	0.756339669	2		A12AA04	0	1
												H01BB	0	1		A12AA05	0	1
												H01CA	0.682721257	2		A12AA07	0	1
												H01CB	0.725778842	5		A12AA10	0	1
												H01CC	0.657273829	2		A12AA13	0	1
												H02AA	0	1		A12AA30	0	1
												H02AB	0.625598431	9		A12BA01	0	1
												H02BX	0	1		A12BA02	0	1
												H02CA	0	1		A12BA04	0	1
												H03AA	0.720056415	2		A12BA05	0	1
												H03BA	0	1		A12BA51	0	1
												H03BB	0.837206006	2		A12CA01	0	1
												H03BC	0	1		A12CA02	0	1
												H05BX	0.607453287	4		A12CB01	0	1
												J01AA	0.712649985	14		A12CB02	0	1
												J01BA	0	1		A12CC01	0	1
												J01CA	0.748885769	13		A12CC02	0	1
												J01CE	0.765437146	4		A12CC03	0	1
												J01CF	0.815890769	6		A12CC04	0	1
												J01CG	0.849556923	2		A12CC08	0	1
												J01CR	0.747682715	22		A12CC10	0	1
												J01DB	0.485613651	7		A12CD01	0	1
												J01DC	0.598534628	11		A12CD02	0	1
												J01DD	0.601427905	13		A12CE01	0	1
												J01DE	0	1		A12CE02	0	1
												J01DF	0	1		A14AA02	0	1
												J01DH	0.656520794	6		A14AA05	0	1
												J01DI	0	1		A14AA07	0	1
												J01EA	0.534846008	2		A14AA08	0	1
												J01EB	0.702789128	6		A14AB03	0	1
												J01EC	0.674297194	3		A16AA01	0	1
												J01ED	0.669403642	4		A16AA02	0	1
												J01EE	0.687922831	6		A16AA03	0	1
												J01FA	0.746839482	11		A16AA04	0	1
												J01FF	0.704579234	2		A16AA05	0	1
												J01GA	0	1		A16AA06	0	1
												J01GB	0.682963578	6		A16AX01	0	1
												J01MA	0.854797262	17		A16AX02	0	1
												J01MB	0.630051156	4		A16AX03	0	1
												J01RA	0.694951262	14		A16AX04	0	1
												J01XA	0.601936162	3		A16AX05	0	1
												J01XB	0.601466298	2		A16AX06	0	1
												J01XC	0	1		A16AX07	0	1
												J01XD	0.827188849	2		A16AX09	0	1
												J01XE	0	1		A16AX10	0	1
												J01XX	0.550953832	7		A16AX12	0	1
												J02AA	0	1		A16AX13	0	1
												J02AB	0.847670853	2		A16AX14	0	1
												J02AC	0.871873993	5		B01AA01	0	1
												J02AX	0.654622694	4		B01AA02	0	1
												J04AA	0	1		B01AA03	0	1
												J04AB	0.577402335	6		B01AA04	0	1
												J04AC	0	1		B01AA07	0	1
												J04AD	0	1		B01AC04	0	1
												J04AK	0.492662564	4		B01AC05	0	1
												J04AM	0.572457536	8		B01AC06	0	1
												J04BA	0.528061012	3		B01AC07	0	1
												J05AB	0.727785144	9		B01AC09	0	1
												J05AC	0	1		B01AC11	0	1
												J05AD	0	1		B01AC17	0	1
												J05AE	0.736911353	9		B01AC18	0	1
												J05AF	0.616886473	13		B01AC19	0	1
												J05AG	0.642867887	6		B01AC21	0	1
												J05AH	0.787571669	3		B01AC22	0	1
												J05AP	0.687337864	18		B01AC23	0	1
												J05AR	0.630854323	20		B01AC24	0	1
												J05AX	0.452488699	8		B01AC25	0	1
												L01AA	0.613078078	6		B01AC26	0	1
												L01AB	0	1		B01AC27	0	1
												L01AC	0	1		B01AC56	0	1
												L01AD	0.453194112	4		B01AE03	0	1
												L01AX	0.398879955	3		B01AE05	0	1
												L01BA	0.641935428	4		B01AE06	0	1
												L01BB	0.576087203	6		B01AE07	0	1
												L01BC	0.608581505	9		B01AF01	0	1
												L01CA	0.518926487	6		B01AF02	0	1
												L01CB	0.746595144	2		B01AF03	0	1
												L01CD	0.796598792	3		B01AX05	0	1
												L01CX	0	1		B02AA01	0	1
												L01DA	0	1		B02AA02	0	1
												L01DB	0.754912977	8		B02BA01	0	1
												L01DC	0.54928188	4		B02BA02	0	1
												L01XA	0.76016743	4		B02BC09	0	1
												L01XB	0	1		B02BX02	0	1
												L01XD	0.527857711	3		B02BX05	0	1
												L01XE	0.734114964	44		B02BX07	0	1
												L01XX	0.446725871	37		B02BX08	0	1
												L01XY	0.733571112	2		B02BX09	0	1
												L02AA	0.671533108	2		B03AA01	0	1
												L02AB	0.824075222	2		B03AA02	0	1
												L02AE	0.584723324	5		B03AA03	0	1
												L02BA	0.604956905	3		B03AA06	0	1
												L02BB	0.850991088	5		B03AA10	0	1
												L02BG	0.581871775	5		B03AB02	0	1
												L02BX	0.63985919	3		B03AD02	0	1
												L03AX	0.330759525	5		B03AE01	0.441943536	3
												L04AA	0.585813816	10		B03AE02	0.423641026	2
												L04AD	0.817569971	2		B03AE03	0	1
												L04AX	0.573604351	7		B03AE04	0	1
												M01AA	0.554738641	2		B03BA01	0	1
												M01AB	0.498061851	11		B03BA03	0	1
												M01AC	0.811502486	5		B03BA51	0	1
												M01AE	0.642463358	13		B03BA53	0	1
												M01AG	0.840454539	3		B03BB01	0	1
												M01AH	0.749771114	6		B03BB51	0	1
												M01AX	0.44698659	7		B03XA05	0	1
												M01BA	0.673511803	2		B05BB03	0	1
												M01CB	0.58277601	3		B05BC01	0	1
												M01CC	0	1		B05BC02	0	1
												M02AA	0.561144494	18		B05CA01	0	1
												M02AB	0.914920866	2		B05CA02	0	1
												M02AX	0.392914246	3		B05CA03	0	1
												M03AA	0	1		B05CA04	0	1
												M03AB	0	1		B05CB01	0	1
												M03AC	0.775208571	8		B05CB02	0	1
												M03BA	0.497572362	2		B05CB03	0	1
												M03BB	0.644445956	2		B05CB04	0	1
												M03BC	0	1		B05CX02	0	1
												M03BX	0.49505447	6		B05CX03	0	1
												M03CA	0	1		B05CX04	0	1
												M04AA	0.609282494	2		B05XA01	0	1
												M04AB	0.41028295	3		B05XA02	0	1
												M04AC	0	1		B05XA03	0	1
												M05BA	0.743316178	8		B05XA04	0	1
												M05BB	0.535107795	8		B05XA05	0	1
												M05BX	0.417309652	3		B05XA07	0	1
												M09AA	0	1		B05XA08	0	1
												M09AX	0.114890382	2		B05XA11	0	1
												N01AB	0.847479713	5		B05XA12	0	1
												N01AF	0.60561796	3		B05XA14	0	1
												N01AH	0.644002312	5		B05XA17	0	1
												N01AX	0.583304855	5		B05XB01	0	1
												N01BA	0.772406538	4		B05XB03	0	1
												N01BB	0.823104271	7		B05XX02	0	1
												N01BC	0	1		B06AC02	0	1
												N01BX	0.293673495	3		C01AA01	0	1
												N02AA	0.541534008	7		C01AA04	0	1
												N02AB	0.618113716	3		C01AA05	0	1
												N02AC	0.380047381	3		C01AA07	0	1
												N02AD	0	1		C01AC01	0	1
												N02AE	0	1		C01BA01	0	1
												N02AF	0.65838325	2		C01BA02	0	1
												N02AG	0.544016058	4		C01BA03	0	1
												N02AJ	0.589060711	8		C01BA05	0	1
												N02AX	0.582516342	3		C01BA51	0	1
												N02BA	0.5237694	5		C01BA71	0	1
												N02BB	0.581281304	3		C01BB01	0	1
												N02BE	0.594113727	3		C01BB02	0	1
												N02BG	0.38482061	2		C01BB03	0	1
												N02CA	0.612511506	4		C01BC03	0	1
												N02CC	0.815612589	7		C01BC04	0	1
												N02CX	0.522501111	2		C01BC08	0	1
												N03AA	0.501316462	5		C01BD01	0	1
												N03AB	0.571672534	4		C01BD02	0	1
												N03AC	0.751045227	2		C01BD04	0	1
												N03AD	0.816274365	3		C01BD05	0	1
												N03AE	0	1		C01BD06	0	1
												N03AF	0.716005365	3		C01BD07	0	1
												N03AG	0.461592938	4		C01BG01	0	1
												N03AX	0.575613769	15		C01BG11	0	1
												N04AA	0.346556944	5		C01CA02	0	1
												N04AB	0	1		C01CA03	0	1
												N04AC	0	1		C01CA04	0	1
												N04BA	0.850172341	2		C01CA06	0	1
												N04BB	0	1		C01CA07	0	1
												N04BC	0.612569788	7		C01CA09	0	1
												N04BD	0.71051844	3		C01CA10	0	1
												N04BX	0.743983984	3		C01CA11	0	1
												N05AA	0.716967827	5		C01CA17	0	1
												N05AB	0.653952436	6		C01CA19	0	1
												N05AC	0.646071464	4		C01CA22	0	1
												N05AD	0.597381532	4		C01CA24	0	1
												N05AE	0.502906322	4		C01CA26	0	1
												N05AF	0.517631272	4		C01CA27	0	1
												N05AG	0.450616181	2		C01CE01	0	1
												N05AH	0.777411932	5		C01CE02	0	1
												N05AL	0.688873619	4		C01CE03	0	1
												N05AN	0	1		C01CX08	0	1
												N05AX	0.681705158	8		C01CX09	0	1
												N05BA	0.663908118	17		C01DA02	0	1
												N05BB	0.185530365	2		C01DA05	0	1
												N05BC	0	1		C01DA08	0	1
												N05BE	0	1		C01DA13	0	1
												N05CA	0.61673901	8		C01DA14	0	1
												N05CB	0.54364709	9		C01DA52	0	1
												N05CC	0.520084858	2		C01DA55	0	1
												N05CD	0.713787101	11		C01DA58	0	1
												N05CE	0.389541984	2		C01DA63	0	1
												N05CF	0.67310218	4		C01DX09	0	1
												N05CH	0.514126221	3		C01DX11	0	1
												N05CM	0.446505747	7		C01DX12	0	1
												N05CX	0.502101968	3		C01DX16	0	1
												N06AA	0.636559126	12		C01EA01	0	1
												N06AB	0.696213558	8		C01EB03	0	1
												N06AF	0.468672609	5		C01EB06	0	1
												N06AG	0.603377938	2		C01EB09	0	1
												N06AX	0.573892503	18		C01EB10	0	1
												N06BA	0.56295768	11		C01EB13	0	1
												N06BC	0.457984447	2		C01EB15	0	1
												N06BX	0.326203691	4		C01EB16	0	1
												N06CA	0.766213417	2		C01EB17	0	1
												N06DA	0.6177434	5		C01EB18	0	1
												N06DX	0	1		C01EB21	0	1
												N07AA	0.609418968	3		C02AA01	0	1
												N07AB	0.575674713	2		C02AA02	0	1
												N07AX	0.362741411	2		C02AA05	0	1
												N07BA	0.524305483	3		C02AA52	0	1
												N07BB	0.51419549	5		C02AC01	0	1
												N07BC	0.564660057	5		C02AC02	0	1
												N07CA	0.70511357	3		C02AC05	0	1
												N07XX	0.43079057	12		C02BA01	0	1
												P01AA	0.463647544	2		C02BB01	0	1
												P01AB	0.845776002	3		C02CA01	0	1
												P01AC	0	1		C02CA04	0	1
												P01AR	0	1		C02CC01	0	1
												P01AX	0.47992231	4		C02CC02	0	1
												P01BA	0.707445502	4		C02CC04	0	1
												P01BB	0	1		C02DA01	0	1
												P01BC	0.640956283	2		C02DB02	0	1
												P01BD	0	1		C02DC01	0	1
												P01BE	0.49733906	3		C02DD01	0	1
												P01BF	0.571400362	8		C02KB01	0	1
												P01BX	0.592473805	2		C02KC01	0	1
												P01CA	0	1		C02KX01	0	1
												P01CB	0	1		C02KX02	0	1
												P01CC	0	1		C02KX03	0	1
												P01CD	0	1		C02KX04	0	1
												P01CX	0.531607936	3		C02KX05	0	1
												P02BA	0.514534712	2		C02KX52	0.601756454	2
												P02BX	0	1		C02LA01	0	1
												P02CA	0.870993674	3		C02LA02	0	1
												P02CB	0.636461616	2		C02LA03	0	1
												P02CC	0	1		C02LA51	0	1
												P02CE	0	1		C02LA52	0	1
												P02CF	0	1		C02LA71	0	1
												P02CX	0	1		C02LC01	0	1
												P02DA	0	1		C02LC05	0	1
												P03AA	0	1		C02LC51	0	1
												P03AB	0	1		C02LE01	0	1
												P03AC	0.681070209	2		C02LF01	0	1
												P03AX	0.476035019	3		C02LG02	0	1
												P03BX	0	1		C02LL01	0	1
												R01AA	0.600525736	8		C03AA01	0	1
												R01AB	0.608457989	6		C03AA02	0	1
												R01AC	0.463687787	8		C03AA03	0	1
												R01AD	0.567449307	12		C03AA04	0	1
												R01AX	0.302675003	5		C03AA05	0	1
												R01BA	0.580767363	3		C03AA06	0	1
												R02AA	0.447903494	9		C03AA08	0	1
												R02AB	0.325608492	2		C03AA09	0	1
												R02AD	0.428431633	4		C03AB01	0.382494867	2
												R02AX	0.662014167	3		C03AB02	0.500439644	2
												R03AA	0	1		C03AB03	0.540257692	2
												R03AB	0.831298351	2		C03AB04	0.545142889	2
												R03AC	0.611279328	11		C03AB05	0.458471954	2
												R03AK	0.503542132	12		C03AB06	0.446662962	2
												R03AL	0.549649289	13		C03AB07	0	1
												R03BA	0.654073831	8		C03AB08	0.536883116	2
												R03BB	0.672558492	5		C03AB09	0.485038102	2
												R03BC	0.551665187	2		C03AH01	0	1
												R03CA	0	1		C03AH02	0	1
												R03CB	0.831298351	2		C03AX01	0	1
												R03CC	0.594174201	8		C03BA02	0	1
												R03DA	0.617644556	10		C03BA04	0	1
												R03DB	0.806185454	4		C03BA08	0	1
												R03DC	0.622342169	4		C03BA11	0	1
												R03DX	0.413772643	2		C03BB02	0.376179636	2
												R05CA	0.2851879	2		C03BB03	0	1
												R05CB	0.434944457	7		C03BB04	0.460811734	2
												R05DA	0.49988106	7		C03BB05	0	1
												R05DB	0.389907082	4		C03BB07	0	1
												R06AA	0.620525312	7		C03BC01	0	1
												R06AB	0.731674543	5		C03BD01	0	1
												R06AC	0.633610964	4		C03CA01	0	1
												R06AD	0.502943462	6		C03CA02	0	1
												R06AE	0.715361816	5		C03CA04	0	1
												R06AX	0.639272893	16		C03CB01	0.56769979	2
												R07AA	0	1		C03CB02	0.510764837	2
												R07AB	0.613014221	2		C03CC01	0	1
												R07AX	0.473183988	4		C03CC02	0	1
												S01AA	0.590353182	19		C03DA01	0	1
												S01AB	0.678738475	4		C03DA04	0	1
												S01AD	0.658120863	6		C03DB01	0	1
												S01AE	0.85855762	8		C03DB02	0	1
												S01AX	0.431119326	5		C03EA01	0	1
												S01BA	0.59973794	11		C03EA02	0	1
												S01BB	0.634975235	3		C03EA06	0	1
												S01BC	0.538570763	9		C03EA12	0	1
												S01CA	0.641865463	8		C03EA13	0	1
												S01CB	0.687448204	4		C03EB01	0	1
												S01CC	0.609002113	2		C03EB02	0	1
												S01EA	0.591811901	5		C03XA01	0	1
												S01EB	0.463385664	7		C03XA02	0	1
												S01EC	0.767399746	5		C04AA02	0	1
												S01ED	0.725264319	6		C04AB01	0	1
												S01EE	0.721571255	5		C04AB02	0	1
												S01EX	0.459815035	3		C04AC01	0	1
												S01FA	0.581032634	5		C04AC03	0	1
												S01FB	0.472964386	3		C04AD02	0	1
												S01GA	0.648815843	5		C04AD03	0	1
												S01GX	0.537920834	11		C04AE02	0	1
												S01HA	0.730158213	7		C04AE04	0	1
												S01JA	0.324162185	2		C04AE54	0	1
												S01KA	0	1		C04AX01	0	1
												S01LA	0	1		C04AX02	0	1
												S01XA	0.415830959	12		C04AX10	0	1
												S02AA	0.486743607	14		C05AA01	0	1
												S02BA	0.682171623	4		C05AA04	0	1
												S02CA	0.683863722	7		C05AA06	0	1
												S02DA	0.533360844	4		C05AA09	0	1
												S03AA	0.575216164	6		C05AA10	0	1
												S03BA	0.776576757	2		C05AA11	0	1
												S03CA	0.785046289	4		C05AA12	0	1
												V03AB	0.372977115	22		C05AD01	0	1
												V03AC	0.673492869	3		C05AD02	0	1
												V03AE	0.547710212	7		C05AD03	0	1
												V03AF	0.421896029	5		C05AD04	0	1
												V03AH	0	1		C05AD05	0	1
												V03AN	0.501068314	4		C05AD06	0	1
												V03AX	0	1		C05AD07	0	1
												V03AZ	0	1		C05AE01	0	1
												V04CA	0	1		C05AE02	0	1
												V04CB	0	1		C05AE03	0	1
												V04CC	0.355231966	4		C05AX04	0.59870858	8
												V04CD	0.322305202	2		C05BA04	0	1
												V04CE	0	1		C05BB01	0	1
												V04CG	0.448435044	5		C05BB02	0	1
												V04CH	0.407459825	2		C05BB04	0	1
												V04CK	0	1		C05BB05	0	1
												V04CM	0	1		C07AA01	0	1
												V08AA	0.318872998	5		C07AA02	0	1
												V08AB	0.412650306	7		C07AA03	0	1
												V08AC	0.407768319	3		C07AA05	0	1
												V08AD	0	1		C07AA06	0	1
												V08BA	0	1		C07AA07	0	1
												V08CA	0.554842312	10		C07AA12	0	1
												V08CX	0	1		C07AA15	0	1
												V08DA	0.305082619	2		C07AA17	0	1
												V09AB	0	1		C07AA19	0	1
												V09AX	0.449648892	4		C07AA23	0	1
												V09BA	0.821541568	3		C07AB01	0	1
												V09DA	0.947655678	2		C07AB02	0	1
												V09DB	0	1		C07AB03	0	1
												V09EX	0	1		C07AB04	0	1
												V09FX	0.577771157	3		C07AB05	0	1
												V09GA	0.937721252	2		C07AB06	0	1
												V09IX	0.243047281	5		C07AB07	0	1
												V10BX	0.333513975	2		C07AB08	0	1
												V10XA	0.058847882	2		C07AB09	0	1
												Average	0.603162386			C07AB12	0	1
												Random	0.357127701			C07AG01	0	1
																C07AG02	0	1
																C07BA02	0	1
																C07BA05	0	1
																C07BA06	0	1
																C07BA07	0	1
																C07BA12	0	1
																C07BA68	0	1
																C07BB02	0	1
																C07BB03	0	1
																C07BB04	0	1
																C07BB06	0	1
																C07BB07	0	1
																C07BB12	0	1
																C07BB52	0	1
																C07BG01	0	1
																C07CA02	0	1
																C07CA03	0	1
																C07CA17	0	1
																C07CA23	0	1
																C07CB02	0	1
																C07CB03	0	1
																C07CB53	0	1
																C07CG01	0	1
																C07DA06	0	1
																C07DB01	0	1
																C07FB02	0.766922235	2
																C07FB03	0.72018373	2
																C07FB07	0.772835493	2
																C07FB12	0.768452704	2
																C07FB13	0.794032454	2
																C07FX01	0	1
																C07FX02	0.358848602	2
																C07FX03	0.516746223	2
																C07FX04	0.460395634	2
																C07FX05	0.579640388	2
																C07FX06	0.665616155	2
																C08CA01	0	1
																C08CA02	0	1
																C08CA03	0	1
																C08CA04	0	1
																C08CA05	0	1
																C08CA06	0	1
																C08CA07	0	1
																C08CA08	0	1
																C08CA09	0	1
																C08CA10	0	1
																C08CA11	0	1
																C08CA12	0	1
																C08CA13	0	1
																C08CA14	0	1
																C08CA15	0	1
																C08CA16	0	1
																C08CA55	0	1
																C08CX01	0	1
																C08DA01	0	1
																C08DA51	0	1
																C08DB01	0	1
																C08EA02	0	1
																C08EX02	0	1
																C08GA01	0	1
																C08GA02	0	1
																C09AA01	0	1
																C09AA02	0	1
																C09AA03	0	1
																C09AA04	0	1
																C09AA05	0	1
																C09AA06	0	1
																C09AA07	0	1
																C09AA08	0	1
																C09AA09	0	1
																C09AA10	0	1
																C09AA11	0	1
																C09AA13	0	1
																C09AA14	0	1
																C09BA01	0	1
																C09BA02	0	1
																C09BA03	0	1
																C09BA04	0	1
																C09BA05	0	1
																C09BA06	0	1
																C09BA07	0	1
																C09BA08	0	1
																C09BA09	0	1
																C09BA13	0	1
																C09BB02	0.70316577	2
																C09BB03	0.780471981	2
																C09BB04	0.72209686	2
																C09BB05	0.628781796	2
																C09BB06	0.650673389	2
																C09BB07	0.670794129	2
																C09BB10	0.551217437	2
																C09BB12	0	1
																C09BX01	0.701601207	3
																C09BX02	0.682890892	2
																C09BX03	0.660983463	3
																C09CA01	0	1
																C09CA02	0	1
																C09CA03	0	1
																C09CA04	0	1
																C09CA05	0	1
																C09CA07	0	1
																C09CA08	0	1
																C09CA09	0	1
																C09CA10	0	1
																C09DA01	0	1
																C09DA02	0	1
																C09DA03	0	1
																C09DA04	0	1
																C09DA07	0	1
																C09DA08	0	1
																C09DA09	0	1
																C09DA10	0	1
																C09DB01	0.782343626	2
																C09DB02	0.743776143	2
																C09DB04	0.723328352	2
																C09DB05	0.730786741	2
																C09DB06	0.747241497	2
																C09DB07	0	1
																C09DB08	0.699305236	2
																C09DX01	0.717630108	3
																C09DX02	0.664493442	2
																C09DX03	0.698449135	3
																C09DX04	0.496605873	2
																C09DX05	0.671632171	2
																C09DX06	0.744513631	2
																C09XA01	0	1
																C09XA02	0	1
																C09XA52	0.476321191	2
																C09XA53	0.650399566	2
																C09XA54	0.623744796	3
																C10AA01	0	1
																C10AA02	0	1
																C10AA03	0	1
																C10AA04	0	1
																C10AA05	0	1
																C10AA06	0	1
																C10AA07	0	1
																C10AA08	0	1
																C10AB01	0	1
																C10AB02	0	1
																C10AB04	0	1
																C10AB05	0	1
																C10AB11	0	1
																C10AD02	0	1
																C10AD06	0	1
																C10AD52	0	1
																C10AX01	0	1
																C10AX02	0	1
																C10AX09	0	1
																C10AX11	0	1
																C10AX12	0	1
																C10BA01	0.640201092	2
																C10BA02	0.548234344	2
																C10BA03	0.651810169	2
																C10BA04	0.688687682	2
																C10BA05	0.528462648	2
																C10BA06	0.548924565	2
																C10BX01	0.546361089	2
																C10BX02	0.515631795	2
																C10BX03	0.714185596	2
																C10BX04	0.519388398	3
																C10BX05	0.503500998	2
																C10BX06	0.537965814	3
																C10BX07	0.695368171	3
																C10BX08	0.551308751	2
																C10BX09	0.668278039	2
																C10BX10	0.646658063	2
																C10BX11	0.700290759	3
																C10BX12	0.547514637	3
																C10BX13	0.631907423	3
																C10BX14	0.675568203	3
																C10BX15	0.664589822	2
																D01AA01	0	1
																D01AA02	0	1
																D01AA08	0	1
																D01AC01	0	1
																D01AC02	0	1
																D01AC03	0	1
																D01AC06	0	1
																D01AC07	0	1
																D01AC08	0	1
																D01AC09	0	1
																D01AC10	0	1
																D01AC11	0	1
																D01AC14	0	1
																D01AC15	0	1
																D01AC18	0	1
																D01AC19	0	1
																D01AC52	0	1
																D01AC60	0	1
																D01AE02	0	1
																D01AE04	0	1
																D01AE07	0	1
																D01AE11	0	1
																D01AE12	0	1
																D01AE13	0	1
																D01AE14	0	1
																D01AE15	0	1
																D01AE18	0	1
																D01AE21	0	1
																D01AE22	0	1
																D01AE23	0	1
																D01AE24	0	1
																D01AE54	0	1
																D01BA01	0	1
																D01BA02	0	1
																D02AE01	0	1
																D02AE51	0	1
																D02BA02	0	1
																D02BB01	0	1
																D02BB02	0	1
																D03AX03	0	1
																D03AX04	0	1
																D03AX05	0	1
																D03AX12	0	1
																D04AA01	0	1
																D04AA02	0	1
																D04AA04	0	1
																D04AA09	0	1
																D04AA10	0	1
																D04AA13	0	1
																D04AA14	0	1
																D04AA16	0	1
																D04AA22	0	1
																D04AA32	0	1
																D04AA33	0	1
																D04AB01	0	1
																D04AB02	0	1
																D04AB03	0	1
																D04AB04	0	1
																D04AB06	0	1
																D04AB07	0	1
																D04AX01	0	1
																D05AC01	0	1
																D05AC51	0	1
																D05AD01	0	1
																D05AD02	0	1
																D05AX02	0	1
																D05AX03	0	1
																D05AX05	0	1
																D05AX52	0	1
																D05BA01	0	1
																D05BA02	0	1
																D05BB01	0	1
																D05BB02	0	1
																D06AA01	0	1
																D06AA02	0	1
																D06AA03	0	1
																D06AA04	0	1
																D06AX01	0	1
																D06AX02	0	1
																D06AX05	0	1
																D06AX07	0	1
																D06AX09	0	1
																D06AX11	0	1
																D06AX12	0	1
																D06AX13	0	1
																D06AX14	0	1
																D06BA01	0	1
																D06BA02	0	1
																D06BA03	0	1
																D06BA04	0	1
																D06BA05	0	1
																D06BA06	0	1
																D06BA51	0	1
																D06BB01	0	1
																D06BB03	0	1
																D06BB04	0	1
																D06BB05	0	1
																D06BB06	0	1
																D06BB09	0	1
																D06BB10	0	1
																D06BB11	0	1
																D06BB53	0	1
																D06BX01	0	1
																D06BX02	0	1
																D07AA01	0	1
																D07AA02	0	1
																D07AA03	0	1
																D07AB01	0	1
																D07AB02	0	1
																D07AB03	0	1
																D07AB06	0	1
																D07AB08	0	1
																D07AB09	0	1
																D07AB10	0	1
																D07AB11	0	1
																D07AB19	0	1
																D07AB21	0	1
																D07AC03	0	1
																D07AC04	0	1
																D07AC06	0	1
																D07AC07	0	1
																D07AC08	0	1
																D07AC09	0	1
																D07AC10	0	1
																D07AC11	0	1
																D07AC13	0	1
																D07AC15	0	1
																D07AC16	0	1
																D07AC17	0	1
																D07AC18	0	1
																D07AC19	0	1
																D07AC21	0	1
																D07AD02	0	1
																D07BA01	0	1
																D07BA04	0	1
																D07BB01	0	1
																D07BB02	0	1
																D07BB03	0	1
																D07BB04	0	1
																D07BC02	0	1
																D07BC04	0	1
																D07CA01	0	1
																D07CA02	0	1
																D07CA03	0	1
																D07CB01	0	1
																D07CB03	0	1
																D07CB04	0	1
																D07CB05	0	1
																D07CC02	0	1
																D07CC03	0	1
																D07CC04	0	1
																D07CC05	0	1
																D07XA01	0	1
																D07XA02	0	1
																D07XB01	0	1
																D07XB02	0	1
																D07XB04	0	1
																D07XB05	0	1
																D07XC02	0	1
																D07XC03	0	1
																D07XC04	0	1
																D08AC02	0	1
																D08AC52	0	1
																D08AE01	0	1
																D08AE03	0	1
																D08AE04	0	1
																D08AE05	0	1
																D08AF01	0	1
																D08AG03	0	1
																D08AH01	0	1
																D08AH02	0	1
																D08AH03	0	1
																D08AH30	0	1
																D08AJ03	0	1
																D08AJ08	0	1
																D08AJ58	0	1
																D08AK06	0	1
																D08AL30	0	1
																D08AX01	0	1
																D08AX07	0	1
																D08AX08	0	1
																D09AA01	0	1
																D09AA02	0	1
																D09AA03	0	1
																D09AA06	0	1
																D09AA07	0	1
																D09AA08	0	1
																D09AA10	0	1
																D09AA12	0	1
																D09AA13	0	1
																D10AA01	0	1
																D10AA02	0	1
																D10AA03	0	1
																D10AB02	0	1
																D10AD01	0	1
																D10AD02	0	1
																D10AD03	0	1
																D10AD04	0	1
																D10AD06	0	1
																D10AD51	0	1
																D10AD53	0	1
																D10AD54	0	1
																D10AE01	0	1
																D10AE51	0	1
																D10AF01	0	1
																D10AF02	0	1
																D10AF03	0	1
																D10AF04	0	1
																D10AF06	0	1
																D10AF51	0	1
																D10AF52	0	1
																D10AX01	0	1
																D10AX02	0	1
																D10AX03	0	1
																D10AX05	0	1
																D10BA01	0	1
																D11AH01	0	1
																D11AH02	0	1
																D11AH03	0	1
																D11AH04	0	1
																D11AH06	0	1
																D11AX01	0	1
																D11AX02	0	1
																D11AX03	0	1
																D11AX05	0	1
																D11AX06	0	1
																D11AX10	0	1
																D11AX11	0	1
																D11AX12	0	1
																D11AX13	0	1
																D11AX16	0	1
																D11AX18	0	1
																D11AX21	0	1
																D11AX22	0	1
																D11AX24	0	1
																D11AX25	0	1
																D11AX52	0	1
																G01AA01	0	1
																G01AA02	0	1
																G01AA03	0	1
																G01AA04	0	1
																G01AA05	0	1
																G01AA07	0	1
																G01AA10	0	1
																G01AA51	0	1
																G01AB01	0	1
																G01AC01	0	1
																G01AC02	0	1
																G01AC03	0	1
																G01AC05	0	1
																G01AC30	0	1
																G01AD01	0	1
																G01AD02	0	1
																G01AD03	0	1
																G01AE10	0.483008115	50
																G01AF01	0	1
																G01AF02	0	1
																G01AF04	0	1
																G01AF05	0	1
																G01AF08	0	1
																G01AF11	0	1
																G01AF15	0	1
																G01AF17	0	1
																G01AF19	0	1
																G01AF20	0.769152388	10
																G01AG02	0	1
																G01AX02	0	1
																G01AX06	0	1
																G01AX09	0	1
																G01AX12	0	1
																G02AB01	0	1
																G02AB03	0	1
																G02AC01	0	1
																G02AD02	0	1
																G02AD03	0	1
																G02AD04	0	1
																G02AD06	0	1
																G02BB01	0	1
																G02CA01	0	1
																G02CA02	0	1
																G02CA03	0	1
																G02CB01	0	1
																G02CB02	0	1
																G02CB03	0	1
																G02CB04	0	1
																G02CC01	0	1
																G02CC02	0	1
																G02CC03	0	1
																G02CX01	0	1
																G02CX02	0	1
																G03AA01	0	1
																G03AA02	0	1
																G03AA03	0	1
																G03AA04	0.604278624	2
																G03AA05	0.737277746	2
																G03AA06	0.568731308	2
																G03AA07	0.594045401	2
																G03AA08	0	1
																G03AA09	0.554629087	2
																G03AA10	0	1
																G03AA11	0.429151148	2
																G03AA12	0.514924705	2
																G03AA13	0.557117581	2
																G03AA14	0	1
																G03AA15	0	1
																G03AA16	0.563263178	2
																G03AA17	0	1
																G03AB01	0.604278624	2
																G03AB02	0	1
																G03AB03	0.594045401	2
																G03AB04	0.737277746	2
																G03AB05	0.554629087	2
																G03AB06	0	1
																G03AB07	0	1
																G03AB08	0.447717905	2
																G03AB09	0.429151148	2
																G03AC01	0	1
																G03AC03	0	1
																G03AC05	0	1
																G03AC06	0	1
																G03AC08	0	1
																G03AC09	0	1
																G03AC10	0	1
																G03AD01	0	1
																G03AD02	0	1
																G03BA01	0	1
																G03BA02	0	1
																G03BA03	0	1
																G03CA01	0	1
																G03CA03	0	1
																G03CA04	0	1
																G03CA06	0	1
																G03CA07	0	1
																G03CA53	0	1
																G03CB01	0	1
																G03CB02	0	1
																G03CC02	0	1
																G03CC04	0	1
																G03CC05	0	1
																G03CC06	0	1
																G03CC07	0	1
																G03CX01	0	1
																G03DA02	0	1
																G03DA04	0	1
																G03DB01	0	1
																G03DB02	0	1
																G03DB03	0	1
																G03DB08	0	1
																G03DC01	0	1
																G03DC02	0	1
																G03EA01	0.77855587	2
																G03EA02	0.813363791	2
																G03EA03	0.696689188	2
																G03EK01	0	1
																G03FA01	0.75238353	2
																G03FA02	0	1
																G03FA03	0	1
																G03FA04	0.849492788	2
																G03FA05	0	1
																G03FA06	0	1
																G03FA07	0	1
																G03FA08	0.594452739	2
																G03FA09	0	1
																G03FA10	0.439884484	2
																G03FA11	0.492859989	2
																G03FA12	0	1
																G03FA13	0.36827451	2
																G03FA14	0.779503644	2
																G03FA15	0.447717905	2
																G03FA16	0	1
																G03FA17	0.42819187	2
																G03FB01	0.439884484	2
																G03FB02	0	1
																G03FB03	0	1
																G03FB04	0.594452739	2
																G03FB05	0.75238353	2
																G03FB06	0	1
																G03FB07	0.559376955	2
																G03FB08	0.779503644	2
																G03FB09	0.492859989	2
																G03FB10	0.402103126	2
																G03FB11	0	1
																G03FB12	0	1
																G03GB02	0	1
																G03HA01	0	1
																G03HB01	0.618151367	2
																G03XA01	0	1
																G03XA02	0	1
																G03XB01	0	1
																G03XB02	0	1
																G03XB51	0	1
																G03XC01	0	1
																G03XC02	0	1
																G03XC03	0	1
																G03XC05	0	1
																G03XX01	0	1
																G04BA01	0	1
																G04BA03	0	1
																G04BD02	0	1
																G04BD04	0	1
																G04BD06	0	1
																G04BD07	0	1
																G04BD08	0	1
																G04BD09	0	1
																G04BD10	0	1
																G04BD11	0	1
																G04BD12	0	1
																G04BE01	0	1
																G04BE02	0	1
																G04BE03	0	1
																G04BE04	0	1
																G04BE06	0	1
																G04BE07	0	1
																G04BE08	0	1
																G04BE09	0	1
																G04BE10	0	1
																G04BE11	0	1
																G04BE52	0	1
																G04BX01	0	1
																G04BX03	0	1
																G04BX06	0	1
																G04BX12	0	1
																G04BX13	0	1
																G04BX14	0	1
																G04BX15	0	1
																G04BX16	0	1
																G04CA01	0	1
																G04CA02	0	1
																G04CA03	0	1
																G04CA04	0	1
																G04CA51	0.528313994	2
																G04CA52	0.529968798	2
																G04CA53	0.712920308	2
																G04CB01	0	1
																G04CB02	0	1
																H01AA02	0	1
																H01AC06	0	1
																H01BA02	0	1
																H01BA04	0	1
																H01BB03	0	1
																H01CA01	0	1
																H01CA02	0	1
																H01CB01	0	1
																H01CB02	0	1
																H01CB03	0	1
																H01CB04	0	1
																H01CB05	0	1
																H01CC01	0	1
																H01CC02	0	1
																H02AA02	0	1
																H02AB02	0	1
																H02AB04	0	1
																H02AB05	0	1
																H02AB06	0	1
																H02AB07	0	1
																H02AB08	0	1
																H02AB09	0	1
																H02AB12	0	1
																H02AB13	0	1
																H02BX01	0	1
																H02CA01	0	1
																H03AA01	0	1
																H03AA02	0	1
																H03AA03	0	1
																H03BA02	0	1
																H03BB01	0	1
																H03BB02	0	1
																H03BB52	0	1
																H03BC01	0	1
																H05BX01	0	1
																H05BX02	0	1
																H05BX03	0	1
																H05BX04	0	1
																J01AA01	0	1
																J01AA02	0	1
																J01AA03	0	1
																J01AA04	0	1
																J01AA05	0	1
																J01AA06	0	1
																J01AA07	0	1
																J01AA08	0	1
																J01AA09	0	1
																J01AA11	0	1
																J01AA12	0	1
																J01AA13	0	1
																J01AA20	0.719701154	13
																J01AA56	0	1
																J01BA01	0	1
																J01CA01	0	1
																J01CA02	0	1
																J01CA03	0	1
																J01CA04	0	1
																J01CA05	0	1
																J01CA06	0	1
																J01CA08	0	1
																J01CA09	0	1
																J01CA10	0	1
																J01CA11	0	1
																J01CA12	0	1
																J01CA13	0	1
																J01CA18	0	1
																J01CA51	0	1
																J01CE01	0	1
																J01CE02	0	1
																J01CE04	0	1
																J01CE08	0	1
																J01CE09	0	1
																J01CE10	0	1
																J01CF01	0	1
																J01CF02	0	1
																J01CF03	0	1
																J01CF04	0	1
																J01CF05	0	1
																J01CF06	0	1
																J01CG01	0	1
																J01CG02	0	1
																J01CR50	0.747682715	22
																J01DB01	0	1
																J01DB03	0	1
																J01DB04	0	1
																J01DB05	0	1
																J01DB08	0	1
																J01DB10	0	1
																J01DB11	0	1
																J01DC01	0	1
																J01DC02	0	1
																J01DC03	0	1
																J01DC04	0	1
																J01DC05	0	1
																J01DC06	0	1
																J01DC07	0	1
																J01DC08	0	1
																J01DC09	0	1
																J01DC10	0	1
																J01DC11	0	1
																J01DD01	0	1
																J01DD02	0	1
																J01DD04	0	1
																J01DD05	0	1
																J01DD06	0	1
																J01DD07	0	1
																J01DD08	0	1
																J01DD11	0	1
																J01DD12	0	1
																J01DD13	0	1
																J01DD14	0	1
																J01DD15	0	1
																J01DD16	0	1
																J01DD54	0	1
																J01DE01	0	1
																J01DF01	0	1
																J01DH02	0	1
																J01DH03	0	1
																J01DH04	0	1
																J01DH51	0.439656287	2
																J01DH52	0.67477572	2
																J01DI02	0	1
																J01EA01	0	1
																J01EA03	0	1
																J01EB02	0	1
																J01EB03	0	1
																J01EB04	0	1
																J01EB05	0	1
																J01EB06	0	1
																J01EB07	0	1
																J01EC01	0	1
																J01EC02	0	1
																J01EC03	0	1
																J01ED01	0	1
																J01ED02	0	1
																J01ED07	0	1
																J01ED08	0	1
																J01EE01	0.802460909	2
																J01EE02	0.59716332	2
																J01EE03	0	1
																J01EE04	0.548947215	2
																J01EE05	0.637793183	2
																J01EE06	0	1
																J01EE07	0.558707118	2
																J01FA01	0	1
																J01FA02	0	1
																J01FA03	0	1
																J01FA06	0	1
																J01FA07	0	1
																J01FA08	0	1
																J01FA09	0	1
																J01FA10	0	1
																J01FA13	0	1
																J01FA15	0	1
																J01FA16	0	1
																J01FF01	0	1
																J01FF02	0	1
																J01GA01	0	1
																J01GB01	0	1
																J01GB03	0	1
																J01GB04	0	1
																J01GB06	0	1
																J01GB07	0	1
																J01GB12	0	1
																J01MA01	0	1
																J01MA02	0	1
																J01MA03	0	1
																J01MA04	0	1
																J01MA05	0	1
																J01MA06	0	1
																J01MA07	0	1
																J01MA08	0	1
																J01MA09	0	1
																J01MA11	0	1
																J01MA12	0	1
																J01MA13	0	1
																J01MA14	0	1
																J01MA15	0	1
																J01MA16	0	1
																J01MA19	0	1
																J01MA23	0	1
																J01MB01	0	1
																J01MB02	0	1
																J01MB06	0	1
																J01MB08	0	1
																J01RA03	0.627663136	2
																J01RA04	0.699473143	2
																J01RA05	0	1
																J01RA06	0.661638618	2
																J01RA07	0.752454162	3
																J01RA08	0	1
																J01RA09	0	1
																J01RA10	0.763598084	2
																J01RA11	0.761326432	2
																J01RA12	0	1
																J01RA13	0.737142324	2
																J01XA01	0	1
																J01XA03	0	1
																J01XA05	0	1
																J01XB01	0	1
																J01XB02	0	1
																J01XC01	0	1
																J01XD01	0	1
																J01XD02	0	1
																J01XE01	0	1
																J01XE51	0	1
																J01XX01	0	1
																J01XX04	0	1
																J01XX05	0	1
																J01XX07	0	1
																J01XX08	0	1
																J01XX09	0	1
																J01XX10	0	1
																J02AA01	0	1
																J02AB01	0	1
																J02AB02	0	1
																J02AC01	0	1
																J02AC02	0	1
																J02AC03	0	1
																J02AC04	0	1
																J02AC05	0	1
																J02AX01	0	1
																J02AX04	0	1
																J02AX05	0	1
																J02AX06	0	1
																J04AA01	0	1
																J04AA02	0	1
																J04AA03	0	1
																J04AB01	0	1
																J04AB02	0	1
																J04AB03	0	1
																J04AB04	0	1
																J04AB05	0	1
																J04AB30	0	1
																J04AC01	0	1
																J04AC51	0	1
																J04AD03	0	1
																J04AK01	0	1
																J04AK02	0	1
																J04AK05	0	1
																J04AK06	0	1
																J04AM01	0.370993614	2
																J04AM02	0.720920205	2
																J04AM03	0.655169964	2
																J04AM04	0	1
																J04AM05	0.695387085	3
																J04AM06	0.656108518	4
																J04AM07	0.663267334	3
																J04AM08	0.567906578	4
																J04BA01	0	1
																J04BA02	0	1
																J04BA03	0	1
																J05AB01	0	1
																J05AB02	0	1
																J05AB03	0	1
																J05AB06	0	1
																J05AB09	0	1
																J05AB11	0	1
																J05AB12	0	1
																J05AB13	0	1
																J05AB14	0	1
																J05AC02	0	1
																J05AD01	0	1
																J05AE01	0	1
																J05AE02	0	1
																J05AE03	0	1
																J05AE04	0	1
																J05AE05	0	1
																J05AE07	0	1
																J05AE08	0	1
																J05AE09	0	1
																J05AE10	0	1
																J05AF01	0	1
																J05AF02	0	1
																J05AF03	0	1
																J05AF04	0	1
																J05AF05	0	1
																J05AF06	0	1
																J05AF07	0	1
																J05AF08	0	1
																J05AF09	0	1
																J05AF10	0	1
																J05AF11	0	1
																J05AF12	0	1
																J05AF13	0	1
																J05AG01	0	1
																J05AG02	0	1
																J05AG03	0	1
																J05AG04	0	1
																J05AG05	0	1
																J05AG06	0	1
																J05AH01	0	1
																J05AH02	0	1
																J05AH03	0	1
																J05AP01	0	1
																J05AP02	0	1
																J05AP03	0	1
																J05AP05	0	1
																J05AP06	0	1
																J05AP07	0	1
																J05AP08	0	1
																J05AP09	0	1
																J05AP51	0.764165163	2
																J05AP52	0.581022089	4
																J05AP53	0.558404734	3
																J05AP54	0.76170665	2
																J05AP55	0.789082289	2
																J05AP56	0.761607587	3
																J05AP57	0.666262388	2
																J05AR01	0.793969393	2
																J05AR02	0.609090686	2
																J05AR03	0.578040004	2
																J05AR04	0.67681092	3
																J05AR05	0.736909668	3
																J05AR06	0.571297348	3
																J05AR07	0.705714444	3
																J05AR08	0.596704205	3
																J05AR09	0.550152242	4
																J05AR10	0.778938174	2
																J05AR11	0.600524346	3
																J05AR12	0.601365447	2
																J05AR13	0.611762603	3
																J05AR14	0.522066355	2
																J05AR15	0.54500401	2
																J05AR16	0.602449536	2
																J05AR17	0.589816928	2
																J05AR18	0.562242677	4
																J05AR19	0.627122521	3
																J05AR20	0.581907213	3
																J05AR21	0.739557803	2
																J05AR22	0.571388255	4
																J05AR23	0.761844695	2
																J05AR24	0.573474606	3
																J05AX05	0	1
																J05AX06	0	1
																J05AX08	0	1
																J05AX09	0	1
																J05AX10	0	1
																J05AX11	0	1
																J05AX12	0	1
																J05AX18	0	1
																L01AA01	0	1
																L01AA02	0	1
																L01AA03	0	1
																L01AA05	0	1
																L01AA06	0	1
																L01AA09	0	1
																L01AB01	0	1
																L01AC01	0	1
																L01AD01	0	1
																L01AD02	0	1
																L01AD04	0	1
																L01AD08	0	1
																L01AX02	0	1
																L01AX03	0	1
																L01AX04	0	1
																L01BA01	0	1
																L01BA03	0	1
																L01BA04	0	1
																L01BA05	0	1
																L01BB02	0	1
																L01BB03	0	1
																L01BB04	0	1
																L01BB05	0	1
																L01BB06	0	1
																L01BB07	0	1
																L01BC01	0	1
																L01BC02	0	1
																L01BC03	0	1
																L01BC05	0	1
																L01BC06	0	1
																L01BC07	0	1
																L01BC08	0	1
																L01BC09	0	1
																L01BC52	0	1
																L01BC53	0	1
																L01BC59	0	1
																L01CA01	0	1
																L01CA02	0	1
																L01CA03	0	1
																L01CA04	0	1
																L01CA05	0	1
																L01CA06	0	1
																L01CB01	0	1
																L01CB02	0	1
																L01CD01	0	1
																L01CD02	0	1
																L01CD04	0	1
																L01CX01	0	1
																L01DA01	0	1
																L01DB01	0	1
																L01DB02	0	1
																L01DB03	0	1
																L01DB06	0	1
																L01DB07	0	1
																L01DB09	0	1
																L01DB10	0	1
																L01DB11	0	1
																L01DC01	0	1
																L01DC02	0	1
																L01DC03	0	1
																L01DC04	0	1
																L01XA01	0	1
																L01XA02	0	1
																L01XA03	0	1
																L01XA04	0	1
																L01XB01	0	1
																L01XD03	0	1
																L01XD04	0	1
																L01XD05	0	1
																L01XE01	0	1
																L01XE02	0	1
																L01XE03	0	1
																L01XE04	0	1
																L01XE05	0	1
																L01XE06	0	1
																L01XE07	0	1
																L01XE08	0	1
																L01XE09	0	1
																L01XE10	0	1
																L01XE11	0	1
																L01XE12	0	1
																L01XE13	0	1
																L01XE14	0	1
																L01XE15	0	1
																L01XE16	0	1
																L01XE17	0	1
																L01XE18	0	1
																L01XE19	0	1
																L01XE21	0	1
																L01XE23	0	1
																L01XE24	0	1
																L01XE25	0	1
																L01XE26	0	1
																L01XE27	0	1
																L01XE28	0	1
																L01XE29	0	1
																L01XE31	0	1
																L01XE32	0	1
																L01XE33	0	1
																L01XE35	0	1
																L01XE36	0	1
																L01XE38	0	1
																L01XE39	0	1
																L01XE40	0	1
																L01XE41	0	1
																L01XE42	0	1
																L01XE43	0	1
																L01XE44	0	1
																L01XE45	0	1
																L01XE46	0	1
																L01XE47	0	1
																L01XE48	0	1
																L01XE50	0	1
																L01XX01	0	1
																L01XX03	0	1
																L01XX05	0	1
																L01XX07	0	1
																L01XX08	0	1
																L01XX09	0	1
																L01XX10	0	1
																L01XX11	0	1
																L01XX14	0	1
																L01XX17	0	1
																L01XX19	0	1
																L01XX22	0	1
																L01XX23	0	1
																L01XX25	0	1
																L01XX27	0	1
																L01XX32	0	1
																L01XX33	0	1
																L01XX35	0	1
																L01XX38	0	1
																L01XX39	0	1
																L01XX40	0	1
																L01XX41	0	1
																L01XX42	0	1
																L01XX43	0	1
																L01XX45	0	1
																L01XX46	0	1
																L01XX47	0	1
																L01XX48	0	1
																L01XX49	0	1
																L01XX50	0	1
																L01XX52	0	1
																L01XX54	0	1
																L01XX55	0	1
																L01XX57	0	1
																L01XX59	0	1
																L01XX60	0	1
																L01XX61	0	1
																L01XY01	0.733571112	2
																L02AA01	0	1
																L02AA03	0	1
																L02AA04	0	1
																L02AB01	0	1
																L02AB02	0	1
																L02AE02	0	1
																L02AE03	0	1
																L02AE04	0	1
																L02AE05	0	1
																L02AE51	0.621103525	2
																L02BA01	0	1
																L02BA02	0	1
																L02BA03	0	1
																L02BB01	0	1
																L02BB02	0	1
																L02BB03	0	1
																L02BB04	0	1
																L02BB05	0	1
																L02BG01	0	1
																L02BG02	0	1
																L02BG03	0	1
																L02BG04	0	1
																L02BG06	0	1
																L02BX01	0	1
																L02BX02	0	1
																L02BX03	0	1
																L03AX02	0	1
																L03AX05	0	1
																L03AX14	0	1
																L03AX15	0	1
																L03AX16	0	1
																L04AA06	0	1
																L04AA10	0	1
																L04AA13	0	1
																L04AA18	0	1
																L04AA27	0	1
																L04AA29	0	1
																L04AA31	0	1
																L04AA32	0	1
																L04AA37	0	1
																L04AA40	0	1
																L04AD01	0	1
																L04AD02	0	1
																L04AX01	0	1
																L04AX02	0	1
																L04AX03	0	1
																L04AX04	0	1
																L04AX05	0	1
																L04AX06	0	1
																L04AX07	0	1
																M01AA01	0	1
																M01AA05	0	1
																M01AB01	0	1
																M01AB02	0	1
																M01AB03	0	1
																M01AB04	0	1
																M01AB05	0	1
																M01AB06	0	1
																M01AB08	0	1
																M01AB11	0	1
																M01AB15	0	1
																M01AB16	0	1
																M01AB17	0	1
																M01AB51	0	1
																M01AB55	0	1
																M01AC01	0	1
																M01AC02	0	1
																M01AC04	0	1
																M01AC05	0	1
																M01AC06	0	1
																M01AC56	0	1
																M01AE01	0	1
																M01AE02	0	1
																M01AE03	0	1
																M01AE04	0	1
																M01AE07	0	1
																M01AE09	0	1
																M01AE11	0	1
																M01AE12	0	1
																M01AE14	0	1
																M01AE17	0	1
																M01AE18	0	1
																M01AE51	0	1
																M01AE52	0.621434569	2
																M01AE53	0	1
																M01AE56	0.460129797	2
																M01AG01	0	1
																M01AG02	0	1
																M01AG04	0	1
																M01AH01	0	1
																M01AH02	0	1
																M01AH03	0	1
																M01AH04	0	1
																M01AH05	0	1
																M01AH06	0	1
																M01AX01	0	1
																M01AX02	0	1
																M01AX05	0	1
																M01AX07	0	1
																M01AX17	0	1
																M01AX21	0	1
																M01AX22	0	1
																M01BA01	0	1
																M01BA03	0	1
																M01CB01	0	1
																M01CB03	0	1
																M01CB04	0	1
																M01CC01	0	1
																M02AA01	0	1
																M02AA03	0	1
																M02AA05	0	1
																M02AA07	0	1
																M02AA09	0	1
																M02AA10	0	1
																M02AA11	0	1
																M02AA12	0	1
																M02AA13	0	1
																M02AA15	0	1
																M02AA17	0	1
																M02AA18	0	1
																M02AA19	0	1
																M02AA21	0	1
																M02AA23	0	1
																M02AA25	0	1
																M02AA26	0	1
																M02AA27	0	1
																M02AB01	0	1
																M02AB02	0	1
																M02AX02	0	1
																M02AX03	0	1
																M02AX06	0	1
																M03AA02	0	1
																M03AB01	0	1
																M03AC01	0	1
																M03AC03	0	1
																M03AC05	0	1
																M03AC06	0	1
																M03AC07	0	1
																M03AC09	0	1
																M03AC10	0	1
																M03AC11	0	1
																M03BA02	0	1
																M03BA03	0	1
																M03BA52	0	1
																M03BA53	0	1
																M03BA72	0	1
																M03BA73	0	1
																M03BB02	0	1
																M03BB03	0	1
																M03BB52	0	1
																M03BB53	0	1
																M03BB72	0	1
																M03BB73	0	1
																M03BC01	0	1
																M03BC51	0	1
																M03BX01	0	1
																M03BX02	0	1
																M03BX04	0	1
																M03BX05	0	1
																M03BX06	0	1
																M03BX08	0	1
																M03BX55	0	1
																M03CA01	0	1
																M04AA01	0	1
																M04AA03	0	1
																M04AA51	0	1
																M04AB01	0	1
																M04AB02	0	1
																M04AB05	0	1
																M04AC01	0	1
																M05BA01	0	1
																M05BA02	0	1
																M05BA03	0	1
																M05BA04	0	1
																M05BA05	0	1
																M05BA06	0	1
																M05BA07	0	1
																M05BA08	0	1
																M05BB01	0.276826143	2
																M05BB02	0.176305681	2
																M05BB03	0.399414152	2
																M05BB04	0.35871769	3
																M05BB05	0.426397512	3
																M05BB06	0.520869613	2
																M05BB07	0.31989646	2
																M05BB08	0.397578135	3
																M05BB09	0.549860537	2
																M05BX02	0	1
																M05BX03	0	1
																M05BX53	0.408709913	2
																M09AA72	0	1
																M09AX01	0	1
																M09AX03	0	1
																N01AB01	0	1
																N01AB04	0	1
																N01AB06	0	1
																N01AB07	0	1
																N01AB08	0	1
																N01AF01	0	1
																N01AF02	0	1
																N01AF03	0	1
																N01AH01	0	1
																N01AH02	0	1
																N01AH03	0	1
																N01AH05	0	1
																N01AH06	0	1
																N01AH51	0	1
																N01AX03	0	1
																N01AX07	0	1
																N01AX10	0	1
																N01AX11	0	1
																N01AX14	0	1
																N01BA02	0	1
																N01BA03	0	1
																N01BA04	0	1
																N01BA05	0	1
																N01BA52	0	1
																N01BA53	0	1
																N01BB01	0	1
																N01BB02	0	1
																N01BB03	0	1
																N01BB04	0	1
																N01BB06	0	1
																N01BB09	0	1
																N01BB10	0	1
																N01BB51	0	1
																N01BB52	0	1
																N01BB53	0	1
																N01BB54	0	1
																N01BC01	0	1
																N01BX02	0	1
																N01BX03	0	1
																N01BX04	0	1
																N02AA01	0	1
																N02AA03	0	1
																N02AA05	0	1
																N02AA08	0	1
																N02AA51	0	1
																N02AA53	0.350167781	2
																N02AA55	0.481414795	2
																N02AA56	0.593626976	2
																N02AA58	0	1
																N02AA59	0	1
																N02AA79	0	1
																N02AB01	0	1
																N02AB02	0	1
																N02AB03	0	1
																N02AB52	0	1
[truncated: 996 more rows]
