# Supplementary material for: A Deep Learning-Based Approach for Identifying the Medicinal Uses of Plant-Derived Natural Compounds
Source: Front Pharmacol. 2020 Nov 30;11:584875. doi: 10.3389/fphar.2020.584875 (PMC7845697; doi:10.3389/fphar.2020.584875)
Supplement: Supplementary file 4 [file datasheet4.csv]

Supplementary Data 4. A list of the potential efficacy of phytochemicals
disease_name	sample_name	score
Alzheimer Disease	2,3-dihydroxy-3-methylvalerate	0.13399845
Alzheimer Disease	2,3-dihydroxybenzoic acid	0.10976399
Alzheimer Disease	acetohydroxybutyrate	0.15978333
Alzheimer Disease	2-acetolactate	0.102790244
Alzheimer Disease	ketopantoate	0.09879633
Alzheimer Disease	2-ketoisovalerate	0.15907012
Alzheimer Disease	ketoglutarate	0.10738756
Alzheimer Disease	alpha-methylacetoacetyl CoA	0.037975144
Alzheimer Disease	alpha-methylbutyryl-CoA	0.07325776
Alzheimer Disease	alpha-ketobutyrate	0.10093866
Alzheimer Disease	2-phosphoglycerate	0.19229639
Alzheimer Disease	alpha-ketoisocaproate	0.09572251
Alzheimer Disease	protocatechuic acid	0.11186507
Alzheimer Disease	beta-alanyl	0.12363204
Alzheimer Disease	dehydroepiandrosterone	0.18947369
Alzheimer Disease	5-enolpyruvoylshikimate-3-phosphate	0.053072054
Alzheimer Disease	hydroxykynurenine	0.102123015
Alzheimer Disease	diacetate	0.15671359
Alzheimer Disease	3-mercaptopyruvate	0.09960918
Alzheimer Disease	3-phosphohydroxypyruvate	0.099823795
Alzheimer Disease	phenylpropionic acid	0.19248384
Alzheimer Disease	N-carbamoyl-beta-alanine	0.18163744
Alzheimer Disease	abal	0.08690462
Alzheimer Disease	gamma-aminobutyric acid (GABA	0.10838157
Alzheimer Disease	4,6-dioxooct-2-enedioic acid	0.09360363
Alzheimer Disease	4-guanidinobutylamide	0.12725009
Alzheimer Disease	4-hydroxybenzyl alcohol	0.16879554
Alzheimer Disease	p-hydroxybenzaldehyde	0.12298292
Alzheimer Disease	4-hydroxyphenylacetic acid	0.1392088
Alzheimer Disease	phosphopantothenate	0.10425787
Alzheimer Disease	p-hydroxybenzoic acid	0.0749642
Alzheimer Disease	5-aminolevulinic acid	0.15972854
Alzheimer Disease	leucovorin	0.22867337
Alzheimer Disease	5-methyltetrahydrofolate	0.062492132
Alzheimer Disease	dihydropteroate	0.05039855
Alzheimer Disease	7-keto-8-aminopelargonic acid	0.137446
Alzheimer Disease	polyethylene glycol	0.06735267
Alzheimer Disease	acetate	0.10192611
Alzheimer Disease	acetaldehyde	0.08121591
Alzheimer Disease	acetoin	0.16805714
Alzheimer Disease	acetone	0.09020436
Alzheimer Disease	acetylcholine	0.11122812
Alzheimer Disease	adenine	0.03940522
Alzheimer Disease	Adenylosuccinic acid sodium salt	0.06511451
Alzheimer Disease	ADP group	0.18321066
Alzheimer Disease	agmatine	0.060545556
Alzheimer Disease	allantoate	0.07349937
Alzheimer Disease	allantoin	0.07598834
Alzheimer Disease	Threonine	0.19153841
Alzheimer Disease	dextrose	0.13697124
Alzheimer Disease	Man-6-p	0.22099799
Alzheimer Disease	aminoacetone	0.09793577
Alzheimer Disease	4-amino-2-methyl-5-phosphomethylpyrimidine	0.05378908
Alzheimer Disease	7,8-dihydro-6-(hydroxymethyl)pterin	0.061605956
Alzheimer Disease	ammonia	0.11464696
Alzheimer Disease	anthranilic acid	0.0979637
Alzheimer Disease	arginine	0.15358762
Alzheimer Disease	arsenate	0.19136333
Alzheimer Disease	asparagine	0.26161805
Alzheimer Disease	beta-alanine	0.14899093
Alzheimer Disease	benzaldehyde	0.119657785
Alzheimer Disease	benzene	0.05729355
Alzheimer Disease	benzoic acid	0.0920604
Alzheimer Disease	benzyl alcohol	0.107817784
Alzheimer Disease	betaine	0.08568571
Alzheimer Disease	betaine aldehyde	0.08072337
Alzheimer Disease	D-biotin	0.15985246
Alzheimer Disease	bromide	0.13369912
Alzheimer Disease	butyryl	0.028297607
Alzheimer Disease	2,3-butanediol	0.07827734
Alzheimer Disease	butanol	0.111524664
Alzheimer Disease	butyrate	0.08757839
Alzheimer Disease	calcium ions	0.097526506
Alzheimer Disease	cadaverine	0.090076186
Alzheimer Disease	canavanin	0.2010355
Alzheimer Disease	carbamate	0.15422027
Alzheimer Disease	carbamoyl phosphate	0.059090562
Alzheimer Disease	carbon dioxide	0.11044147
Alzheimer Disease	flue gas	0.13482791
Alzheimer Disease	carboxy	0.080883905
Alzheimer Disease	catechol	0.0959318
Alzheimer Disease	w/v) maltose	0.10061886
Alzheimer Disease	methylmalonic semialdehyde	0.091137834
Alzheimer Disease	methane	0.11510061
Alzheimer Disease	HDL) cholesterol	0.118443295
Alzheimer Disease	choline	0.24849674
Alzheimer Disease	cinnamaldehyde	0.1478191
Alzheimer Disease	cinnamyl alcohol	0.07021265
Alzheimer Disease	trans-aconitate	0.08938996
Alzheimer Disease	citric acid	0.084586985
Alzheimer Disease	chloride	0.10914337
Alzheimer Disease	coproporphyrinogen III	0.047840513
Alzheimer Disease	p-coumaric acid	0.21963754
Alzheimer Disease	coumarin	0.090356156
Alzheimer Disease	cuminol	0.21205853
Alzheimer Disease	cuminaldehyde	0.10460446
Alzheimer Disease	4-vinylguaiacol	0.058523703
Alzheimer Disease	cresol	0.07720075
Alzheimer Disease	salicylate	0.12211203
Alzheimer Disease	digallate	0.090027265
Alzheimer Disease	m-cresol	0.10005114
Alzheimer Disease	hydroquinone-beta-D-glucopyranoside	0.12500463
Alzheimer Disease	octyl	0.13379002
Alzheimer Disease	phloroglucinol	0.096384995
Alzheimer Disease	2,3-diaminopropionic acid	0.1389489
Alzheimer Disease	homospermidine	0.12355253
Alzheimer Disease	gallic acid	0.10582766
Alzheimer Disease	p-nitrophenyl phosphate	0.08273099
Alzheimer Disease	octanoate	0.1519121
Alzheimer Disease	pimelate	0.10497054
Alzheimer Disease	DL-ornithine	0.21723352
Alzheimer Disease	indole-3-acetamide	0.07158359
Alzheimer Disease	sulfur	0.114094906
Alzheimer Disease	S)-cotinine	0.11511117
Alzheimer Disease	nicotine-N'-oxide	0.056598168
Alzheimer Disease	trans-3'-hydroxycotinine	0.079757124
Alzheimer Disease	dihydrolipoic acid	0.13758053
Alzheimer Disease	aspartate	0.27082893
Alzheimer Disease	1,3-diaminopropane	0.12632865
Alzheimer Disease	2-hydroxynicotine	0.10874126
Alzheimer Disease	bupropion	0.12421211
Alzheimer Disease	hydroxybupropion	0.1296745
Alzheimer Disease	3-chlorobenzoate	0.114249505
Alzheimer Disease	mevalonic acid	0.15661585
Alzheimer Disease	hexitol	0.16467342
Alzheimer Disease	octanal	0.16958551
Alzheimer Disease	SMMs	0.12687059
Alzheimer Disease	guaiacol	0.11524852
Alzheimer Disease	beta-glucose 1-phosphate	0.14150746
Alzheimer Disease	aminoadipate	0.2590808
Alzheimer Disease	1,2,4,5-InsP4	0.14204037
Alzheimer Disease	InsP5	0.11025951
Alzheimer Disease	N1-acetylspermidine	0.15984614
Alzheimer Disease	guanidinobutyrate	0.1384055
Alzheimer Disease	N-carbamoylputrescine	0.16639782
Alzheimer Disease	malate	0.20273672
Alzheimer Disease	propionaldehyde	0.05715027
Alzheimer Disease	phosphoglycolate	0.06910345
Alzheimer Disease	selenide	0.11324057
Alzheimer Disease	1-aminocyclopropane-1-carboxylic acid	0.19315211
Alzheimer Disease	cyanate	0.06131514
Alzheimer Disease	arsenite	0.05384807
Alzheimer Disease	1-Pdmsp	0.13169032
Alzheimer Disease	3-methylthiopropionate	0.14949434
Alzheimer Disease	creatine	0.14744762
Alzheimer Disease	creatinine	0.048267856
Alzheimer Disease	Hcys	0.28882977
Alzheimer Disease	dicysteine	0.17531659
Alzheimer Disease	Cytosar-U	0.14659484
Alzheimer Disease	cytosine	0.03789793
Alzheimer Disease	alanine	0.13822488
Alzheimer Disease	gluconate	0.1478341
Alzheimer Disease	monosodium glutamate	0.22210403
Alzheimer Disease	lactate	0.13232
Alzheimer Disease	proline (P	0.11823998
Alzheimer Disease	pentose 5-phosphate	0.08742532
Alzheimer Disease	polyserine	0.19485798
Alzheimer Disease	tetrahydrodipicolinate	0.11388121
Alzheimer Disease	dihydrouracil	0.050455336
Alzheimer Disease	2,3-butanedione	0.14285886
Alzheimer Disease	7,8-diaminopelargonic acid	0.0994541
Alzheimer Disease	7,8-dihydro-d-neopterin	0.09243476
Alzheimer Disease	dihydrofolate	0.0621022
Alzheimer Disease	aromadedrin	0.08680637
Alzheimer Disease	dihydrolipoamide	0.17522702
Alzheimer Disease	7,8-dihydropterin pyrophosphate	0.06024925
Alzheimer Disease	dihydroxyacetone phosphate (DHAP	0.089627825
Alzheimer Disease	glyceraldehyde	0.08101621
Alzheimer Disease	1,4-dihydroxy-2-naphthoic acid	0.040276855
Alzheimer Disease	dimethylammonio	0.122724004
Alzheimer Disease	dopamine	0.08593993
Alzheimer Disease	ethanolamine	0.10382634
Alzheimer Disease	ethanol	0.08765042
Alzheimer Disease	farnesyl diphosphate	0.08878465
Alzheimer Disease	ferulic acid	0.10439573
Alzheimer Disease	formalin	0.023080036
Alzheimer Disease	formamide	0.11275314
Alzheimer Disease	3-phosphoglycerate	0.11707965
Alzheimer Disease	lindane	0.09455402
Alzheimer Disease	glyceraldehyde-3-P	0.13157202
Alzheimer Disease	GDP-Man	0.102370545
Alzheimer Disease	polyQ	0.24938983
Alzheimer Disease	acetate, propionate	0.12105385
Alzheimer Disease	reduced glutathione	0.18588047
Alzheimer Disease	glycine	0.13346763
Alzheimer Disease	aldose	0.08551255
Alzheimer Disease	glyceric acid	0.116341546
Alzheimer Disease	glycerol	0.09280065
Alzheimer Disease	glycerol-3-phosphate	0.1019732
Alzheimer Disease	glycolaldehyde	0.07729026
Alzheimer Disease	glycolic acid	0.13136111
Alzheimer Disease	glyoxylate	0.11390785
Alzheimer Disease	guanidinoacetate	0.18315746
Alzheimer Disease	guanine	0.03741863
Alzheimer Disease	9-beta-D-arabinofuranosylguanine	0.07975333
Alzheimer Disease	bicarbonate	0.08383494
Alzheimer Disease	cyanide	0.12993456
Alzheimer Disease	histidine	0.07706218
Alzheimer Disease	histamine	0.06283217
Alzheimer Disease	histidyl (H	0.086979136
Alzheimer Disease	4-amino-5-hydroxymethyl-2-methylpyrimidine	0.042069968
Alzheimer Disease	homocysteine	0.0920182
Alzheimer Disease	homoserine	0.26079944
Alzheimer Disease	homogentisic acid	0.08777265
Alzheimer Disease	thiocyanate	0.09177373
Alzheimer Disease	hydrogen	0.09233973
Alzheimer Disease	hydrogen peroxide	0.08667629
Alzheimer Disease	quinol	0.10947489
Alzheimer Disease	E)-4-hydroxy-3-methylbut-2-enyl diphosphate	0.0856886
Alzheimer Disease	hydroxylamine	0.09654557
Alzheimer Disease	hydroxymethylbilane	0.071901694
Alzheimer Disease	hypoxanthine	0.046281397
Alzheimer Disease	isoleucine	0.11411124
Alzheimer Disease	imidazole acetol phosphate	0.042980652
Alzheimer Disease	imidazole	0.037174176
Alzheimer Disease	iminoaspartate	0.12548253
Alzheimer Disease	indole	0.1006852
Alzheimer Disease	indole-3-acetaldehyde	0.065640226
Alzheimer Disease	auxin	0.06724939
Alzheimer Disease	indole-3-pyruvic acid	0.08796549
Alzheimer Disease	inositol 1,4,5-trisphosphate	0.10308453
Alzheimer Disease	iodine	0.13218553
Alzheimer Disease	itaconic acid	0.08967855
Alzheimer Disease	potassium	0.088712126
Alzheimer Disease	norvaline	0.21623695
Alzheimer Disease	4-hydroxyproline	0.18820465
Alzheimer Disease	adonitol	0.1782574
Alzheimer Disease	L-aspartyl-4-phosphate	0.16217199
Alzheimer Disease	citrullin	0.1490637
Alzheimer Disease	cystathionine	0.17251138
Alzheimer Disease	dehydroascorbic acid	0.08341377
Alzheimer Disease	epinephrine solution	0.094372526
Alzheimer Disease	kynurenine	0.10693436
Alzheimer Disease	L-methionine sulfoxide	0.16694254
Alzheimer Disease	D-pantoate	0.15240872
Alzheimer Disease	pipecolic acid	0.15007107
Alzheimer Disease	DL-selenocysteine	0.24379776
Alzheimer Disease	lactaldehyde	0.10212436
Alzheimer Disease	leucine	0.12868296
Alzheimer Disease	lipoamide	0.22986539
Alzheimer Disease	lipoic acid	0.089503184
Alzheimer Disease	mDAP	0.26635087
Alzheimer Disease	lysine	0.23274241
Alzheimer Disease	malonate	0.13395017
Alzheimer Disease	malonate semialdehyde	0.07021939
Alzheimer Disease	mannan	0.09373451
Alzheimer Disease	polysaccharides	0.11376963
Alzheimer Disease	melilotic acid	0.09433073
Alzheimer Disease	methionine	0.19233008
Alzheimer Disease	methanethiol	0.1121147
Alzheimer Disease	methylglyoxal	0.083990246
Alzheimer Disease	5,10-methylenetetrahydrofolate	0.09512711
Alzheimer Disease	methanol	0.08738372
Alzheimer Disease	magnesium	0.08112408
Alzheimer Disease	phytate	0.053723272
Alzheimer Disease	myo-inositol	0.08751655
Alzheimer Disease	N-(5-phosphoribosyl)-anthranilate	0.08623574
Alzheimer Disease	melatonin	0.07985416
Alzheimer Disease	N-acetylserotonin	0.12051315
Alzheimer Disease	N1-acetylspermine	0.18863778
Alzheimer Disease	sodium	0.083375014
Alzheimer Disease	naphthalene	0.081044674
Alzheimer Disease	nickel	0.019232914
Alzheimer Disease	vitamin B	0.08239668
Alzheimer Disease	niacin	0.082270704
Alzheimer Disease	NAD+ analogue	0.05967582
Alzheimer Disease	Nicorette	0.11069314
Alzheimer Disease	nitrate	0.12404374
Alzheimer Disease	nitroxyl	0.14577293
Alzheimer Disease	nitrite ion	0.107290365
Alzheimer Disease	nitrogen gas	0.15815313
Alzheimer Disease	N,N-dimethylaniline	0.06288808
Alzheimer Disease	N,N-dimethylaniline-N-oxide	0.059720017
Alzheimer Disease	noradrenaline (norepinephrine	0.09905187
Alzheimer Disease	o-succinylbenzoic acid	0.06306241
Alzheimer Disease	octanol	0.1466531
Alzheimer Disease	OHPyr	0.093906835
Alzheimer Disease	orotic acid	0.05103973
Alzheimer Disease	oxaloacetate	0.12118821
Alzheimer Disease	oxalosuccinate	0.14836925
Alzheimer Disease	oxygen	0.07169519
Alzheimer Disease	p-aminobenzoic acid	0.0944827
Alzheimer Disease	4-hydroxyphenylpyruvate	0.07675459
Alzheimer Disease	p-nitrophenol	0.091504514
Alzheimer Disease	adenosine(5')triphospho(5')adenosine	0.13645932
Alzheimer Disease	N-palmitoyl	0.13020924
Alzheimer Disease	palmitate	0.0746429
Alzheimer Disease	pantothenic acid	0.117479265
Alzheimer Disease	parathion	0.052633777
Alzheimer Disease	pentachlorophenol	0.03469376
Alzheimer Disease	phenylalanine	0.17731044
Alzheimer Disease	phenanthrene	0.062555484
Alzheimer Disease	phenylpyruvate	0.06790292
Alzheimer Disease	phenylacetaldehyde	0.111921035
Alzheimer Disease	phenylacetic acid	0.10700576
Alzheimer Disease	beta-phenylethylamine	0.049434498
Alzheimer Disease	phosphate	0.109952085
Alzheimer Disease	phosphoenolpyruvate	0.083233505
Alzheimer Disease	phosphocholine	0.14206883
Alzheimer Disease	ethanolamine phosphate	0.12234378
Alzheimer Disease	porphobilinogen	0.10720784
Alzheimer Disease	pyrophosphate	0.1153914
Alzheimer Disease	prephenic acid	0.15498622
Alzheimer Disease	1,2-propanediol	0.12684083
Alzheimer Disease	hydroxypropyl	0.103484355
Alzheimer Disease	propionate	0.14538454
Alzheimer Disease	Propionoyl-CoA	0.09455784
Alzheimer Disease	5-phosphoribosyl pyrophosphate	0.13333362
Alzheimer Disease	purine ring	0.029954262
Alzheimer Disease	putrescine	0.14055684
Alzheimer Disease	pyrazolo	0.040347923
Alzheimer Disease	pyridine	0.07845074
Alzheimer Disease	pyridoxal	0.095641814
Alzheimer Disease	pyridoxal phosphate	0.10955053
Alzheimer Disease	vitamin B complex	0.06284937
Alzheimer Disease	pyridoxamine 5'-phosphate	0.07993174
Alzheimer Disease	pyridoxine	0.11194848
Alzheimer Disease	pyridoxine phosphate	0.07468375
Alzheimer Disease	pyrogallol	0.09146912
Alzheimer Disease	pyruvic acid	0.09962585
Alzheimer Disease	quinolinic acid	0.058948517
Alzheimer Disease	dimethyl sulfide	0.09107257
Alzheimer Disease	all-trans-retinol	0.091185234
Alzheimer Disease	S-acetyldihydrolipoamide	0.07231856
Alzheimer Disease	S-hydroxymethylglutathione	0.100251645
Alzheimer Disease	thiosulfate	0.14323148
Alzheimer Disease	selenate	0.069425456
Alzheimer Disease	selenite	0.076489255
Alzheimer Disease	shikimic acid	0.12383019
Alzheimer Disease	bisulfite	0.08731928
Alzheimer Disease	spermidine	0.08182355
Alzheimer Disease	spermine	0.10606536
Alzheimer Disease	squalen	0.081390545
Alzheimer Disease	sterol	0.09828351
Alzheimer Disease	succinate	0.1146977
Alzheimer Disease	succinic semialdehyde	0.12757048
Alzheimer Disease	w/v) saccharose	0.13109645
Alzheimer Disease	sulphate	0.09589642
Alzheimer Disease	sulfur dioxide	0.06827938
Alzheimer Disease	decaprenyl diphosphate	0.108205095
Alzheimer Disease	tartronic semialdehyde	0.100593634
Alzheimer Disease	taurine	0.09259583
Alzheimer Disease	thiamine	0.08883986
Alzheimer Disease	thymine	0.069769315
Alzheimer Disease	5-(2-hydroxyethyl)-4-methylthiazole	0.08697628
Alzheimer Disease	toluene	0.03989136
Alzheimer Disease	trimethylammonium	0.10166992
Alzheimer Disease	D-tryptophan	0.06764236
Alzheimer Disease	Tryptamine	0.11098305
Alzheimer Disease	tyrosine	0.14366871
Alzheimer Disease	UDP-glucose	0.23723964
Alzheimer Disease	uridine diphosphate N-acetyl-D-glucosamine	0.23735854
Alzheimer Disease	uracil	0.025813034
Alzheimer Disease	uric acid	0.026156688
Alzheimer Disease	lotion	0.110793754
Alzheimer Disease	arabinosyluracil	0.17448317
Alzheimer Disease	uroporphyrinogens	0.04749641
Alzheimer Disease	DL-valine	0.17520167
Alzheimer Disease	vanillin	0.06797781
Alzheimer Disease	xanthine	0.052883588
Alzheimer Disease	isopentenyl diphosphate	0.07179816
Alzheimer Disease	isocitrate	0.07096779
Alzheimer Disease	catechin	0.084777534
Alzheimer Disease	vanillylmandelic acid	0.08138476
Alzheimer Disease	menthol	0.1300185
Alzheimer Disease	tillers	0.07366726
Alzheimer Disease	2,4-dihydroxybenzoic acid	0.12288808
Alzheimer Disease	3-amino-1,2,4-triazole	0.049956463
Alzheimer Disease	3-hydroxy-3-methylglutaric acid	0.10208242
Alzheimer Disease	3-methyladenine	0.05138229
Alzheimer Disease	homovanillic acid	0.086119175
Alzheimer Disease	phenytoin	0.06406484
Alzheimer Disease	5-MeODMT	0.05273834
Alzheimer Disease	6-hydroxymelatonin	0.093724735
Alzheimer Disease	7-deacetoxy-7-oxogedunin	0.13498999
Alzheimer Disease	4',7-dihydroxyflavanone	0.11680859
Alzheimer Disease	paracetamol	0.05334641
Alzheimer Disease	acetochlor	0.09806047
Alzheimer Disease	methacholine	0.10646655
Alzheimer Disease	acridone	0.06621187
Alzheimer Disease	albendazole	0.059429634
Alzheimer Disease	(c) aldicarb	0.08815434
Alzheimer Disease	allopurinol	0.054164052
Alzheimer Disease	vitamin E	0.11915609
Alzheimer Disease	theophylline	0.013373262
Alzheimer Disease	DL-amygdalin	0.093840174
Alzheimer Disease	anabasine	0.22523047
Alzheimer Disease	apocynin	0.07787559
Alzheimer Disease	arecaidine propargyl ester	0.057209607
Alzheimer Disease	arecoline	0.078861676
Alzheimer Disease	aristolochic acid	0.053971954
Alzheimer Disease	aspirin	0.16692008
Alzheimer Disease	atrazine	0.031532776
Alzheimer Disease	azelaic acid	0.12169509
Alzheimer Disease	azinphos-methyl	0.024008371
Alzheimer Disease	bentazon	0.07331512
Alzheimer Disease	benzyl ester	0.08746471
Alzheimer Disease	benzyl isothiocyanate	0.08135699
Alzheimer Disease	berberine	0.07066699
Alzheimer Disease	bergapten	0.09593742
Alzheimer Disease	cacodylate	0.05565246
Alzheimer Disease	cadmium	0.04774655
Alzheimer Disease	caffeic acid	0.11382216
Alzheimer Disease	caffeine	0.054176245
Alzheimer Disease	verapamil	0.06444965
Alzheimer Disease	Camphor	0.12767926
Alzheimer Disease	cannabinol	0.20235041
Alzheimer Disease	capsaicin-	0.21270315
Alzheimer Disease	carbamazepine	0.006629101
Alzheimer Disease	carbofuran	0.07804074
Alzheimer Disease	cetyltrimethylammonium bromide (CTAB	0.19807777
Alzheimer Disease	hexadecanol	0.13128728
Alzheimer Disease	chelerythrine	0.083829604
Alzheimer Disease	chloroquine	0.07607855
Alzheimer Disease	chlorpyrifos	0.041852042
Alzheimer Disease	1,8-cineole	0.1459353
Alzheimer Disease	ciprofloxacin	0.101068996
Alzheimer Disease	5,7-dimethoxycoumarin	0.10129847
Alzheimer Disease	clonidine	0.053253874
Alzheimer Disease	colchine	0.05611276
Alzheimer Disease	connessine	0.22949785
Alzheimer Disease	beta-yohimbine	0.13809669
Alzheimer Disease	cresyl	0.10032022
Alzheimer Disease	cyclophosphamide	0.058158312
Alzheimer Disease	inositol bisphosphate	0.09642471
Alzheimer Disease	danthron	0.10601963
Alzheimer Disease	decanoate	0.14176652
Alzheimer Disease	deferoxamine	0.07000837
Alzheimer Disease	delta 8-THC	0.30037808
Alzheimer Disease	nordiazepam	0.050910328
Alzheimer Disease	nonivamide	0.20146179
Alzheimer Disease	amphetamine	0.10672905
Alzheimer Disease	8,11,14-eicosatrienoic acid	0.1265354
Alzheimer Disease	diazepam	0.113812335
Alzheimer Disease	diazinon	0.029533917
Alzheimer Disease	dibutyl phthalate (DBP	0.0269753
Alzheimer Disease	diclofenac	0.05188656
Alzheimer Disease	dichlorvos	0.101117544
Alzheimer Disease	dimethoate	0.100844435
Alzheimer Disease	1,2-dipalmitoy	0.249166
Alzheimer Disease	benzophenone	0.06602093
Alzheimer Disease	ellipticine	0.07675608
Alzheimer Disease	embelin	0.0797107
Alzheimer Disease	emodin	0.07237998
Alzheimer Disease	endosulfan	0.07069616
Alzheimer Disease	endothall	0.19676176
Alzheimer Disease	ether	0.07856556
Alzheimer Disease	eugenol	0.0871681
Alzheimer Disease	E,E-farnesol	0.084570855
Alzheimer Disease	fenthion	0.06320351
Alzheimer Disease	fenvalerate	0.054183114
Alzheimer Disease	fipronil	0.035790514
Alzheimer Disease	fluconazole	0.094524
Alzheimer Disease	5-fluorouracil	0.06850775
Alzheimer Disease	fluoxetine	0.08250775
Alzheimer Disease	folic acid	0.16337436
Alzheimer Disease	galanthamine	0.2626167
Alzheimer Disease	2,5-dihydroxybenzoic acid	0.1242869
Alzheimer Disease	5-hydroxy-1-(4-hydroxy-3-methoxyphenyl)decan-3-one	0.21719603
Alzheimer Disease	glutaraldehyde	0.10117646
Alzheimer Disease	glibenclamide	0.10173217
Alzheimer Disease	glyphosate	0.0477022
Alzheimer Disease	gossypol	0.07229824
Alzheimer Disease	guaiazulene	0.082742535
Alzheimer Disease	guanidinium	0.19734056
Alzheimer Disease	guvacine	0.10344538
Alzheimer Disease	haloperidol	0.09428331
Alzheimer Disease	heptachlor	0.058618136
Alzheimer Disease	hinokitiol	0.066625774
Alzheimer Disease	hydroxyurea	0.03869999
Alzheimer Disease	atropine sulfate	0.06916467
Alzheimer Disease	ibuprofen	0.14978193
Alzheimer Disease	imipramine	0.07941984
Alzheimer Disease	indole-3-carbinol	0.047527093
Alzheimer Disease	indomethacin	0.033686303
Alzheimer Disease	isoniazid	0.043163646
Alzheimer Disease	isopropanol	0.09690347
Alzheimer Disease	isoproterenol	0.036014516
Alzheimer Disease	juglone	0.08006226
Alzheimer Disease	cytokinin	0.048716046
Alzheimer Disease	kojic acid	0.050376624
Alzheimer Disease	lansoprazole	0.0939115
Alzheimer Disease	lauric acid	0.17427015
Alzheimer Disease	malathion	0.0749333
Alzheimer Disease	meloxicam	0.07300247
Alzheimer Disease	menadione	0.064072914
Alzheimer Disease	mescaline	0.14019243
Alzheimer Disease	metformin	0.068390004
Alzheimer Disease	methadone	0.101610035
Alzheimer Disease	methamidophos	0.08893509
Alzheimer Disease	S-Methyl N-(methylcarbamoyloxy)thioacetimidate	0.07873314
Alzheimer Disease	8-methoxypsoralen	0.105603985
Alzheimer Disease	methyl parathion	0.040959638
Alzheimer Disease	methylene blue	0.12567268
Alzheimer Disease	methylphenidate	0.09285618
Alzheimer Disease	metolachlor	0.112760656
Alzheimer Disease	metronidazole	0.07322453
Alzheimer Disease	midazolam	0.087179795
Alzheimer Disease	myristicin	0.06551946
Alzheimer Disease	N-methylephedrine	0.09862318
Alzheimer Disease	nifedipine	0.053132445
Alzheimer Disease	nitidine	0.069351174
Alzheimer Disease	octopamine	0.04191099
Alzheimer Disease	ofloxacin	0.07162008
Alzheimer Disease	benzoquinone	0.078509614
Alzheimer Disease	papaverine	0.09766196
Alzheimer Disease	4-chlorophenol	0.08786828
Alzheimer Disease	patulin	0.07661818
Alzheimer Disease	pentobarbital	0.0631422
Alzheimer Disease	phenobarbital	0.04330561
Alzheimer Disease	phenylephrine hydrochloride	0.05295815
Alzheimer Disease	phenylpropanolamine	0.08470897
Alzheimer Disease	phloretin	0.06302685
Alzheimer Disease	glufosinate	0.27080953
Alzheimer Disease	pimpinellin	0.12658484
Alzheimer Disease	potassium chloride	0.084965155
Alzheimer Disease	pregn-4-ene-3,20-dione	0.20730011
Alzheimer Disease	propranolol	0.06795682
Alzheimer Disease	protopine	0.14515555
Alzheimer Disease	PpIX	0.046584524
Alzheimer Disease	pseudoephedrine hydrochloride	0.11040093
Alzheimer Disease	resorcinol	0.08538853
Alzheimer Disease	trans-resveratrol	0.06769616
Alzheimer Disease	saccharin	0.075706005
Alzheimer Disease	safrole	0.14857605
Alzheimer Disease	salicyl alcohol	0.10231421
Alzheimer Disease	sanguinarine	0.051475268
Alzheimer Disease	serotonine	0.120175384
Alzheimer Disease	shikalkin	0.103413016
Alzheimer Disease	simazine	0.07068851
Alzheimer Disease	NaCl	0.10054697
Alzheimer Disease	iodide	0.120931976
Alzheimer Disease	spirosol-5-en-3-ol	0.12602533
Alzheimer Disease	stearic acid	0.12709017
Alzheimer Disease	stepholidine	0.24098378
Alzheimer Disease	sulfamethoxazole	0.08228248
Alzheimer Disease	sulforaphane	0.067802235
Alzheimer Disease	4-methylglutamic acid	0.15948434
Alzheimer Disease	s-testosterone	0.17409422
Alzheimer Disease	dl-tetrahydropalmatine	0.10612132
Alzheimer Disease	isotetrandrine	0.1198643
Alzheimer Disease	theobromine	0.08645612
Alzheimer Disease	thiabendazole	0.05806524
Alzheimer Disease	tolbutamide	0.060551617
Alzheimer Disease	retinoic acid	0.040371217
Alzheimer Disease	triclosan	0.07471898
Alzheimer Disease	trifluralin	0.07177773
Alzheimer Disease	trigonelline	0.1179985
Alzheimer Disease	tyramine	0.10151081
Alzheimer Disease	urethane	0.01402692
Alzheimer Disease	usnic acid	0.056546412
Alzheimer Disease	dexamethasone	0.03542329
Alzheimer Disease	corticosterone	0.057020497
Alzheimer Disease	cortisol	0.065884225
Alzheimer Disease	estradiol	0.044041663
Alzheimer Disease	reserpine	0.0631559
Alzheimer Disease	ribofuranose	0.09994486
Alzheimer Disease	sorbitol	0.11963518
Alzheimer Disease	alloxan	0.04786807
Alzheimer Disease	thymidine	0.20489676
Alzheimer Disease	glucose	0.11339166
Alzheimer Disease	piperonyl butoxide	0.05046901
Alzheimer Disease	trans-4-hydroxy-L-proline	0.19869533
Alzheimer Disease	epinephrine	0.08728322
Alzheimer Disease	spironolactone	0.04823574
Alzheimer Disease	metrifonate	0.09418607
Alzheimer Disease	cystein	0.13431372
Alzheimer Disease	estrone	0.13072388
Alzheimer Disease	nicotinamide adenine dinucleotide phosphate	0.086019635
Alzheimer Disease	diphosphopyridine nucleotide	0.0773624
Alzheimer Disease	penicillin G	0.0873582
Alzheimer Disease	norspermidine	0.094837
Alzheimer Disease	carbon tetrachloride	0.05806927
Alzheimer Disease	cantharidin	0.15677476
Alzheimer Disease	alanine	0.15567783
Alzheimer Disease	MgATP	0.12182698
Alzheimer Disease	D-glucose-6-P	0.19101603
Alzheimer Disease	chloramphenicol	0.081436075
Alzheimer Disease	aspartic acid	0.28587303
Alzheimer Disease	glutamine	0.21416844
Alzheimer Disease	lysine	0.22115509
Alzheimer Disease	chloretone	0.08020103
Alzheimer Disease	sucrose	0.053455062
Alzheimer Disease	ethynylestradiol	0.075787276
Alzheimer Disease	chlordane	0.08773959
Alzheimer Disease	progesterone	0.03936334
Alzheimer Disease	testosterone propionate	0.09198117
Alzheimer Disease	cholesterol	0.1273479
Alzheimer Disease	testosterone	0.017972589
Alzheimer Disease	inosine	0.061844267
Alzheimer Disease	uridine	0.13995771
Alzheimer Disease	uridylate	0.21534164
Alzheimer Disease	uridine diphosphate	0.21367812
Alzheimer Disease	kanamycin	0.12415781
Alzheimer Disease	BrdUrd	0.12954816
Alzheimer Disease	galactoside	0.15039217
Alzheimer Disease	folate	0.1689449
Alzheimer Disease	quinolones	0.0722703
Alzheimer Disease	benzoxazolinone	0.057250325
Alzheimer Disease	levodopa	0.078368075
Alzheimer Disease	tributyrin	0.101606704
Alzheimer Disease	2-phenylethanol	0.06338943
Alzheimer Disease	tyrosine	0.12411028
Alzheimer Disease	phlorizin	0.051321507
Alzheimer Disease	cAMP	0.037681088
Alzheimer Disease	adenosine monophosphate	0.07373479
Alzheimer Disease	methicillin	0.10350796
Alzheimer Disease	psychogenic	0.08336486
Alzheimer Disease	ethane methyl sulfonate	0.03822161
Alzheimer Disease	aniline	0.05904289
Alzheimer Disease	dimethylnitrosamine	0.04748295
Alzheimer Disease	4-androstene-3,17-dione	0.13159354
Alzheimer Disease	carbaryl	0.13158171
Alzheimer Disease	poly-C	0.13010584
Alzheimer Disease	cytidine 5'-diphosphate	0.14334284
Alzheimer Disease	uridine 5'-triphosphate	0.22940287
Alzheimer Disease	methionine	0.20988019
Alzheimer Disease	phenylalanine	0.15374312
Alzheimer Disease	yohimbine	0.098112926
Alzheimer Disease	cytidine	0.114785366
Alzheimer Disease	cytidine triphosphate	0.16427952
Alzheimer Disease	hexanal	0.18028398
Alzheimer Disease	naphthoyl	0.0795388
Alzheimer Disease	cycloheximide	0.05383587
Alzheimer Disease	psoralen	0.09544645
Alzheimer Disease	chloroform	0.08183075
Alzheimer Disease	methyl sulfone	0.17977084
Alzheimer Disease	dimethylformamide	0.07495815
Alzheimer Disease	mannitol	0.1256375
Alzheimer Disease	cytarabine	0.055293173
Alzheimer Disease	ornithine	0.18857397
Alzheimer Disease	asparagine	0.2437707
Alzheimer Disease	pentanol	0.15456282
Alzheimer Disease	L-valine	0.16905126
Alzheimer Disease	Threonine	0.18487947
Alzheimer Disease	alizarin red	0.13291915
Alzheimer Disease	tryptophan	0.06259081
Alzheimer Disease	arginine	0.13257353
Alzheimer Disease	methyl bromide	0.11040557
Alzheimer Disease	ethane	0.092740886
Alzheimer Disease	ethylene	0.09455685
Alzheimer Disease	polyacetylenes	0.13292621
Alzheimer Disease	methylamine	0.10464304
Alzheimer Disease	borane	0.11292058
Alzheimer Disease	myclobutanil	0.0639168
Alzheimer Disease	vinyl chloride	0.04517378
Alzheimer Disease	aminoethyl	0.08460788
Alzheimer Disease	acetonitrile	0.11563046
Alzheimer Disease	dichloromethane	0.09020315
Alzheimer Disease	cyclopropane	0.08561678
Alzheimer Disease	epoxides	0.0951356
Alzheimer Disease	2-aminopropane	0.12982315
Alzheimer Disease	isopropylthio	0.07599509
Alzheimer Disease	tert-amyl alcohol	0.120084785
Alzheimer Disease	acetone cyanohydrin	0.09238107
Alzheimer Disease	trichloroacetic acid	0.14819479
Alzheimer Disease	L-bornyl acetate	0.14119047
Alzheimer Disease	gibberellin (GA	0.102526575
Alzheimer Disease	3-methyl-3-pentanol	0.111600146
Alzheimer Disease	linalool	0.10485062
Alzheimer Disease	isoprene	0.085632995
Alzheimer Disease	isobutylamine	0.09639494
Alzheimer Disease	isobutanol	0.1463443
Alzheimer Disease	isobutyraldehyde	0.11525473
Alzheimer Disease	2-butanol	0.093679726
Alzheimer Disease	2-butanone	0.14892828
Alzheimer Disease	but-3-en-2-one	0.119622454
Alzheimer Disease	trichloroethylene	0.06620073
Alzheimer Disease	acrylamide	0.08348354
Alzheimer Disease	acetic acid-methanol	0.10956504
Alzheimer Disease	isobutyrate	0.12609926
Alzheimer Disease	pantothenic acid	0.111919425
Alzheimer Disease	camphene	0.113158084
Alzheimer Disease	bisphenol A	0.038689278
Alzheimer Disease	alpha-pinene	0.116199456
Alzheimer Disease	alpha-aminobutyric acid	0.28420076
Alzheimer Disease	cyclotene	0.07854876
Alzheimer Disease	cholestanol	0.117687084
Alzheimer Disease	taurocholate	0.2365571
Alzheimer Disease	1,2,4-trihydroxyanthraquinone	0.04836118
Alzheimer Disease	rhodamine	0.07452367
Alzheimer Disease	pindone	0.09630908
Alzheimer Disease	acenaphthene	0.09138229
Alzheimer Disease	skatole	0.05354442
Alzheimer Disease	sitostanol	0.07914311
Alzheimer Disease	echinopsin	0.0757016
Alzheimer Disease	lawsone	0.10868241
Alzheimer Disease	rotenone	0.047191348
Alzheimer Disease	skimmianine	0.06731313
Alzheimer Disease	9,10-phenanthrenequinone	0.13140053
Alzheimer Disease	tetrahydrocoptisine	0.1805435
Alzheimer Disease	2-methylanthraquinone	0.10572093
Alzheimer Disease	anthraquinone	0.090424195
Alzheimer Disease	guanosine	0.06424766
Alzheimer Disease	guanylate	0.11135855
Alzheimer Disease	phthalic anhydride	0.07845641
Alzheimer Disease	Zeel	0.098367035
Alzheimer Disease	phthalamate	0.07499733
Alzheimer Disease	guanosine triphosphate	0.12053016
Alzheimer Disease	naphthalate	0.10492088
Alzheimer Disease	Carbazole	0.05040471
Alzheimer Disease	1-naphthaleneacetic acid	0.123835385
Alzheimer Disease	gramine	0.071701095
Alzheimer Disease	xylitol	0.17906585
Alzheimer Disease	2,4,6-trichlorophenol	0.075253986
Alzheimer Disease	2-furoic acid	0.08602196
Alzheimer Disease	2,3,5-triiodobenzoic acid	0.105022326
Alzheimer Disease	guaiene	0.19171245
Alzheimer Disease	isomenthone	0.117726855
Alzheimer Disease	piperitone	0.13650651
Alzheimer Disease	pulegones	0.177981
Alzheimer Disease	thymol	0.06994178
Alzheimer Disease	resacetophenone	0.100484684
Alzheimer Disease	2-ethylphenoxy	0.07915138
Alzheimer Disease	salicylaldehyde	0.10689832
Alzheimer Disease	1-naphthol	0.11795049
Alzheimer Disease	xanthone	0.09815983
Alzheimer Disease	pseudoephedrine	0.094112754
Alzheimer Disease	3,4-dimethoxyphenyl	0.106213845
Alzheimer Disease	quinoline	0.0628932
Alzheimer Disease	biphenyl	0.053785723
Alzheimer Disease	phenothiazine	0.07814243
Alzheimer Disease	6-methoxy-2-naphthyl	0.063649364
Alzheimer Disease	veratric acid	0.100374304
Alzheimer Disease	methyl eugenol	0.058927972
Alzheimer Disease	eugenyl acetate	0.13600314
Alzheimer Disease	vanillyl	0.05965025
Alzheimer Disease	benzoic acid methyl ester	0.09124683
Alzheimer Disease	benzylic ether	0.10230713
Alzheimer Disease	benzoylacetone	0.081167474
Alzheimer Disease	synephrine	0.071395
Alzheimer Disease	benzoyl peroxide	0.0699531
Alzheimer Disease	trans-chalcone	0.10942352
Alzheimer Disease	phenylethyl benzoate	0.05520737
Alzheimer Disease	2,4-dihydroxybenzaldehyde	0.08714416
Alzheimer Disease	benzothiazoles	0.04999586
Alzheimer Disease	o-xylene	0.08938356
Alzheimer Disease	2-methylbutanal	0.14297907
Alzheimer Disease	3-pentanone	0.13624468
Alzheimer Disease	cyclopentanol	0.14973538
Alzheimer Disease	butyrolactone	0.10217896
Alzheimer Disease	carvyl acetate	0.09397244
Alzheimer Disease	isoeugenol	0.062828325
Alzheimer Disease	2-(2-ethoxycarbonyl-propyl	0.11532885
Alzheimer Disease	furfuryl alcohol	0.079350196
Alzheimer Disease	furfural	0.08975018
Alzheimer Disease	pyroglutamate	0.08450397
Alzheimer Disease	1-phenylethanol	0.087204844
Alzheimer Disease	acetophenone	0.0582908
Alzheimer Disease	cyclohexanecarboxylic acid	0.21441235
Alzheimer Disease	3-hydroxybenzoate	0.09098754
Alzheimer Disease	trehalose	0.09272586
Alzheimer Disease	methyl gallate	0.1015778
Alzheimer Disease	chelidonic acid	0.064010516
Alzheimer Disease	carveol	0.08991656
Alzheimer Disease	carvone	0.0742481
Alzheimer Disease	methylparaben	0.074634366
Alzheimer Disease	p-menthane	0.085666426
Alzheimer Disease	alpha-phellandrene	0.08389891
Alzheimer Disease	gamma-terpinene	0.07505009
Alzheimer Disease	a-terpinene	0.095906675
Alzheimer Disease	p-cymene	0.12306407
Alzheimer Disease	4-hydroxyacetophenone	0.108331375
Alzheimer Disease	4-methoxyacetophenone	0.08203507
Alzheimer Disease	anisic acid	0.09556781
Alzheimer Disease	ethylbenzene	0.09833824
Alzheimer Disease	styrene	0.060293358
Alzheimer Disease	benzylamine	0.07206827
Alzheimer Disease	N-methylaniline	0.059371315
Alzheimer Disease	borate	0.11092292
Alzheimer Disease	dibenzyl	0.064717956
Alzheimer Disease	2-phenylethyl ester	0.10542085
Alzheimer Disease	trans-anethole	0.07426955
Alzheimer Disease	gamma-octalactone	0.16562712
Alzheimer Disease	3-phenylpropionyl	0.088442676
Alzheimer Disease	gamma-nonalactone	0.17735
Alzheimer Disease	2-ethylhexanol	0.14692491
Alzheimer Disease	pTAL	0.124927
Alzheimer Disease	propionic ester	0.17109649
Alzheimer Disease	butyric ester	0.16449009
Alzheimer Disease	citronellal	0.1446684
Alzheimer Disease	ethyl octanoate	0.19874685
Alzheimer Disease	ethyl laurate	0.1783954
Alzheimer Disease	p-xylene	0.13155317
Alzheimer Disease	5-methoxycarbonylpentyl	0.17297752
Alzheimer Disease	acrolein	0.08725815
Alzheimer Disease	propanethiol	0.09028674
Alzheimer Disease	propylamine	0.10636883
Alzheimer Disease	acrylonitrile	0.06870791
Alzheimer Disease	allyl alcohol	0.11851408
Alzheimer Disease	glyoxal	0.11937262
Alzheimer Disease	carbomethoxy	0.100040875
Alzheimer Disease	isopentylamine	0.14021249
Alzheimer Disease	2-pentanone	0.123713546
Alzheimer Disease	1,3-butanediol	0.104894504
Alzheimer Disease	CH3Hg	0.14019859
Alzheimer Disease	m-xylene	0.11004397
Alzheimer Disease	2,6-dimethylpyrazine	0.053599592
Alzheimer Disease	ethyl isovalerate	0.14977604
Alzheimer Disease	melamine	0.0358105
Alzheimer Disease	cyclohexanone	0.07017581
Alzheimer Disease	2-methylpiperidine	0.078815706
Alzheimer Disease	2-methylpyrazine	0.05730757
Alzheimer Disease	valerate	0.16433018
Alzheimer Disease	ethyl acetate, methanol	0.1591316
Alzheimer Disease	pentane	0.10134717
Alzheimer Disease	lysine side chain	0.14516968
Alzheimer Disease	monomethylethanolamine	0.09910802
Alzheimer Disease	diethylamine	0.08525211
Alzheimer Disease	carbethoxy	0.105783105
Alzheimer Disease	pyrrole	0.048324887
Alzheimer Disease	tetrahydrofuran	0.10165829
Alzheimer Disease	furcation	0.05234972
Alzheimer Disease	thiophene	0.08284973
Alzheimer Disease	isobutyl ester	0.11834965
Alzheimer Disease	ethyl decanoate	0.14017104
Alzheimer Disease	2-heptanone	0.10760397
Alzheimer Disease	hexane	0.13860708
Alzheimer Disease	pentylamine	0.20255235
Alzheimer Disease	pentanal	0.044568136
Alzheimer Disease	1,4-butanediol	0.1255077
Alzheimer Disease	cyclohexane	0.09631249
Alzheimer Disease	piperidine	0.10314542
Alzheimer Disease	methyl octanoate	0.18133734
Alzheimer Disease	2-octanone	0.11429035
Alzheimer Disease	heptanoic acid	0.1545206
Alzheimer Disease	hexanol	0.15757295
Alzheimer Disease	ethyl stearate	0.15027171
Alzheimer Disease	heptanol	0.12961315
Alzheimer Disease	heptanal	0.16675946
Alzheimer Disease	nonane	0.11626607
Alzheimer Disease	NONOate	0.100009635
Alzheimer Disease	heptyl acetate	0.1440074
Alzheimer Disease	2-undecanone	0.07260835
Alzheimer Disease	hexane, ethyl acetate	0.14196658
Alzheimer Disease	decyl acetate	0.11446584
Alzheimer Disease	panorama	0.14505522
Alzheimer Disease	decanal	0.110530235
Alzheimer Disease	palmitic acid methyl ester	0.16168745
Alzheimer Disease	dodecane	0.09258048
Alzheimer Disease	undecanoyl	0.14527683
Alzheimer Disease	dodecanol	0.11638128
Alzheimer Disease	lauroyl	0.14369477
Alzheimer Disease	octadecanoic acid methyl ester	0.14062285
Alzheimer Disease	lauryl acetate	0.111173384
Alzheimer Disease	tetradecanol	0.13249688
Alzheimer Disease	behenic acid	0.125055
Alzheimer Disease	erucic acid	0.124228165
Alzheimer Disease	octadecanol	0.11111229
Alzheimer Disease	eicosane	0.08464098
Alzheimer Disease	ergotamine	0.09282264
Alzheimer Disease	dicarboximide	0.08801178
Alzheimer Disease	flavaspidic acid	0.14003748
Alzheimer Disease	methyl ether	0.083699636
Alzheimer Disease	2-methyl-3-buten-2-ol	0.107286304
Alzheimer Disease	linalyl acetate	0.091025665
Alzheimer Disease	acetone-water	0.11807044
Alzheimer Disease	tetradifon	0.091276236
Alzheimer Disease	acrylic resin	0.126504
Alzheimer Disease	DnOP	0.11442322
Alzheimer Disease	hydroxybenzoic-benzylester	0.15296619
Alzheimer Disease	ethyl oxybenzoate	0.09128859
Alzheimer Disease	maltol	0.07139604
Alzheimer Disease	2'-hydroxyacetophenone	0.07226677
Alzheimer Disease	2,4,6-trinitrotoluene (TNT	0.05045249
Alzheimer Disease	neomycin	0.09301409
Alzheimer Disease	pyridaphenthion	0.039360616
Alzheimer Disease	isoquinolin	0.056601338
Alzheimer Disease	scoparone	0.13881838
Alzheimer Disease	anthracene	0.07779422
Alzheimer Disease	veratraldehyde	0.06481568
Alzheimer Disease	tropine	0.12958787
Alzheimer Disease	ethylparaben	0.069644585
Alzheimer Disease	piperonal	0.11803556
Alzheimer Disease	2,4-dichlorophenol	0.09079804
Alzheimer Disease	cyclopentanone	0.055390783
Alzheimer Disease	vanillic acid	0.07958435
Alzheimer Disease	p-methylacetophenone	0.09982245
Alzheimer Disease	hydroxyanthraquinone	0.102561265
Alzheimer Disease	1,4-naphthoquinone	0.06739515
Alzheimer Disease	narceine	0.09947985
Alzheimer Disease	inosine monophosphate	0.1089119
Alzheimer Disease	peucedanin	0.106015794
Alzheimer Disease	UDP-glucose	0.22169612
Alzheimer Disease	neroli	0.1391855
Alzheimer Disease	syringaldehyde	0.059881877
Alzheimer Disease	2-naphthol	0.11271886
Alzheimer Disease	2-methyl-1-butanol	0.15147771
Alzheimer Disease	shikimic acid	0.12438345
Alzheimer Disease	terpineols	0.13578737
Alzheimer Disease	cerium	0.06378126
Alzheimer Disease	protocatechuic aldehyde	0.06450042
Alzheimer Disease	sodium dodecyl sulfate	0.085812874
Alzheimer Disease	benzyloxycarbonyl)methyl	0.07239222
Alzheimer Disease	phenylacetonitrile	0.081024915
Alzheimer Disease	estragole	0.0787721
Alzheimer Disease	citronellol	0.11656106
Alzheimer Disease	3,7-dimethyl-2,6-octadienal	0.10004646
Alzheimer Disease	EtOAc	0.11681839
Alzheimer Disease	mesityl oxide	0.12850168
Alzheimer Disease	E)-nerolidol	0.05162914
Alzheimer Disease	hexanoic acid	0.16378778
Alzheimer Disease	dipropylamino	0.14403266
Alzheimer Disease	hexyl acetate	0.14249416
Alzheimer Disease	non-O1	0.1784653
Alzheimer Disease	pregnenolone	0.1652587
Alzheimer Disease	3-methylglucose	0.10615479
Alzheimer Disease	guanosine diphosphate	0.11337565
Alzheimer Disease	Tiron	0.06330455
Alzheimer Disease	4-hydroxyanisole	0.111754246
Alzheimer Disease	2,5-dimethoxyphenyl	0.04403193
Alzheimer Disease	citronellyl acetate	0.116308674
Alzheimer Disease	potassium cyanide	0.12232496
Alzheimer Disease	5-hydroxytryptophol	0.16176255
Alzheimer Disease	cyanidanol-3	0.0586384
Alzheimer Disease	hypoglycin	0.097063735
Alzheimer Disease	benzo(ghi)perylene	0.033670787
Alzheimer Disease	anthanthrene	0.044074953
Alzheimer Disease	fluoranthene	0.045444872
Alzheimer Disease	chrysene	0.029785054
Alzheimer Disease	2H-1-benzopyran	0.0754874
Alzheimer Disease	benzofuran	0.05712005
Alzheimer Disease	azulene	0.061032075
Alzheimer Disease	pyrimidine dimer	0.06507506
Alzheimer Disease	pyrazin	0.058079887
Alzheimer Disease	triazines	0.041507453
Alzheimer Disease	calcium gluconate	0.11552628
Alzheimer Disease	muscarine	0.10302637
Alzheimer Disease	hydrazine	0.11681869
Alzheimer Disease	2,6-dihydroxybenzoic acid	0.10221666
Alzheimer Disease	Rochelle salt	0.18089168
Alzheimer Disease	L-carnosine	0.056874733
Alzheimer Disease	5,24-cholestadien-3 beta-OL	0.16873822
Alzheimer Disease	monocrotaline	0.08003133
Alzheimer Disease	diethyl sulfide	0.11627257
Alzheimer Disease	galantamine	0.52975786
Alzheimer Disease	poly(dT	0.22771706
Alzheimer Disease	N-methyltyramine	0.11666727
Alzheimer Disease	6-methyl-5-hepten-2-one	0.23140977
Alzheimer Disease	cyclocitral	0.20520376
Alzheimer Disease	lithocholic acid	0.10072396
Alzheimer Disease	2-propylpiperidine	0.14836672
Alzheimer Disease	geranylate	0.13799323
Alzheimer Disease	hydantoin	0.046315685
Alzheimer Disease	urea-acetic acid	0.13478486
Alzheimer Disease	1,4-cineole	0.14977765
Alzheimer Disease	methylguanidine	0.11033396
Alzheimer Disease	CaCO3	0.11604519
Alzheimer Disease	glycyrrhetinic acid	0.13427527
Alzheimer Disease	pimaradienoic acid	0.12716521
Alzheimer Disease	epi-a-Selinene	0.09765555
Alzheimer Disease	glycocholate	0.118872836
Alzheimer Disease	isocorydine	0.126557
Alzheimer Disease	liriodenine	0.04880485
Alzheimer Disease	glaucine phosphate	0.09338095
Alzheimer Disease	nuciferine	0.13098395
Alzheimer Disease	javanicin	0.095431864
Alzheimer Disease	funiculosin	0.04017714
Alzheimer Disease	corydine	0.11926132
Alzheimer Disease	lucidin	0.07216272
Alzheimer Disease	Capauridin	0.18306704
Alzheimer Disease	rhein	0.064250015
Alzheimer Disease	Eugenin	0.07044157
Alzheimer Disease	retronecine	0.10164012
Alzheimer Disease	plumbagin	0.10566424
Alzheimer Disease	cepharanthine	0.10353345
Alzheimer Disease	aloe-emodin	0.06938059
Alzheimer Disease	chrysophanol	0.07476883
Alzheimer Disease	menadiol	0.058097772
Alzheimer Disease	imperatorin	0.039184738
Alzheimer Disease	3'-phosphoadenosine 5'-phosphosulfate	0.12650785
Alzheimer Disease	tetrahydrocolumbamine	0.2711846
Alzheimer Disease	.delta.-Cadinene	0.13265908
Alzheimer Disease	calamenene	0.16030674
Alzheimer Disease	Cadalen	0.06907958
Alzheimer Disease	kokusaginine	0.08820423
Alzheimer Disease	osthole	0.10008472
Alzheimer Disease	dillapiole	0.08332943
Alzheimer Disease	reticuline	0.1743755
Alzheimer Disease	cytisine	0.20797206
Alzheimer Disease	bicuculline	0.05734809
Alzheimer Disease	phosphosulfate	0.14391375
Alzheimer Disease	Caulophylline hydriodide	0.15503839
Alzheimer Disease	rhombinine	0.097119346
Alzheimer Disease	elemicin	0.11402104
Alzheimer Disease	flavanone	0.0525785
Alzheimer Disease	kainate	0.09860543
Alzheimer Disease	indole-3-aldehyde	0.07549788
Alzheimer Disease	bufotenine	0.08076771
Alzheimer Disease	fructose-1,6-diphosphate	0.081710935
Alzheimer Disease	thymoquinone	0.11451053
Alzheimer Disease	p-menth-1-en-ol	0.1295742
Alzheimer Disease	chromone	0.045027178
Alzheimer Disease	capillin	0.058781717
Alzheimer Disease	dihydrobenzofuran	0.1109699
Alzheimer Disease	NaHCO3	0.098212145
Alzheimer Disease	meconic acid	0.05077142
Alzheimer Disease	arecaidine	0.070046894
Alzheimer Disease	carvacrol	0.07507485
Alzheimer Disease	olivetol	0.14195421
Alzheimer Disease	3,5-dimethoxyphenol	0.096988775
Alzheimer Disease	tyrosol	0.113261454
Alzheimer Disease	N-hydroxysuccinimide ester	0.111714445
Alzheimer Disease	citronellic acid	0.1279012
Alzheimer Disease	b-farnesene	0.087196425
Alzheimer Disease	phytone	0.09993309
Alzheimer Disease	4-hydroxy	0.097210154
Alzheimer Disease	isovalerate	0.13676472
Alzheimer Disease	orcinol	0.07659174
Alzheimer Disease	methionol	0.1774134
Alzheimer Disease	iberin	0.12004775
Alzheimer Disease	suberate	0.1338619
Alzheimer Disease	hexadecanedioic acid	0.10068076
Alzheimer Disease	E)-2-hexenal	0.16107082
Alzheimer Disease	heptadecanoic acid	0.13933273
Alzheimer Disease	16-hydroxyhexadecanoic acid	0.0682157
Alzheimer Disease	arachidic acid	0.12884073
Alzheimer Disease	pentacosanoic acid	0.10792098
Alzheimer Disease	hexacosanoic acid	0.12035709
Alzheimer Disease	octacosanoic acid	0.10898172
Alzheimer Disease	triacontanoic acid	0.10816652
Alzheimer Disease	tetracosanol	0.09633493
Alzheimer Disease	silver nanoparticles	0.050301548
Alzheimer Disease	oleanolic acid	0.097294785
Alzheimer Disease	anemonin	0.07556735
Alzheimer Disease	beta-santalene	0.112446114
Alzheimer Disease	colophony	0.1861379
Alzheimer Disease	myrtenol	0.1915776
Alzheimer Disease	elemene	0.052022137
Alzheimer Disease	bisabolol	0.11202206
Alzheimer Disease	podophyllotoxin	0.11525764
Alzheimer Disease	hesperidin	0.118106835
Alzheimer Disease	dihydrotestosterone	0.072918564
Alzheimer Disease	luminol	0.05978674
Alzheimer Disease	physcion	0.097362585
Alzheimer Disease	cadina-3,9-diene	0.13441022
Alzheimer Disease	angelicin	0.110510536
Alzheimer Disease	apiole	0.07690808
Alzheimer Disease	Flavone	0.09142765
Alzheimer Disease	tryptophol	0.11963223
Alzheimer Disease	xylenol	0.14181659
Alzheimer Disease	D-cellobiose	0.102035224
Alzheimer Disease	chamazulene	0.09146039
Alzheimer Disease	methylbenzoyl	0.085832335
Alzheimer Disease	syringic acid	0.09325035
Alzheimer Disease	sinapic acid	0.11532188
Alzheimer Disease	7-methoxycoumarin	0.11581786
Alzheimer Disease	1,2,4-benzenetriol	0.06654189
Alzheimer Disease	m-cymene	0.116703056
Alzheimer Disease	perillyl alcohol	0.077246144
Alzheimer Disease	p-cumate	0.10759383
Alzheimer Disease	butylbenzyl	0.13470379
Alzheimer Disease	alumane	0.18398486
Alzheimer Disease	pentanoic acid ethyl ester	0.19400765
Alzheimer Disease	cetyl palmitate	0.15574202
Alzheimer Disease	L-carnitine	0.078236915
Alzheimer Disease	acetoxyethoxy	0.13423048
Alzheimer Disease	malondialdehyde	0.08024447
Alzheimer Disease	2-heptanol	0.16993989
Alzheimer Disease	galegine	0.08525209
Alzheimer Disease	myristic acid	0.126321
Alzheimer Disease	hexadecane	0.09118432
Alzheimer Disease	dotriacontane	0.118987344
Alzheimer Disease	copper	0.056333452
Alzheimer Disease	eosin Y	0.091043524
Alzheimer Disease	oxyberberine	0.098735265
Alzheimer Disease	paeonol	0.10537497
Alzheimer Disease	5,7,3',5'-tetrahydroxyflavanone	0.089549966
Alzheimer Disease	linamarin	0.107347876
Alzheimer Disease	3-nitrophenol	0.0725869
Alzheimer Disease	beta-phellandrene	0.12188886
Alzheimer Disease	triacylglycerol	0.15072356
Alzheimer Disease	p-aminobenzoyl	0.11946526
Alzheimer Disease	methyl isothiocyanate	0.1671466
Alzheimer Disease	prenol	0.10698562
Alzheimer Disease	zinc propionate	0.1438932
Alzheimer Disease	E,Z)-2,6-nonadienal	0.11406469
Alzheimer Disease	lignoceric acid	0.110366
Alzheimer Disease	terpinen-4-ol	0.121984154
Alzheimer Disease	3-methyl-2-butanone	0.15560737
Alzheimer Disease	Flavonol	0.15441193
Alzheimer Disease	2-methoxybenzoic acid	0.08027734
Alzheimer Disease	monopotassium oxalate	0.070489906
Alzheimer Disease	terpinolene	0.11975904
Alzheimer Disease	gamma-terpineol	0.1610981
Alzheimer Disease	1-terpineol	0.13004722
Alzheimer Disease	3-chlorobenzoyl	0.10540147
Alzheimer Disease	diphenylamine	0.08681273
Alzheimer Disease	3-hydroxycinnamic acid	0.15297224
Alzheimer Disease	methylphenethylamine	0.046137527
Alzheimer Disease	3-hexanone	0.11309684
Alzheimer Disease	isobutoxycarbonyl/isobutyl	0.14427824
Alzheimer Disease	2-ethylhexyl	0.13110122
Alzheimer Disease	3-octanol	0.19631632
Alzheimer Disease	2-methyl-2-pentanol	0.13711768
Alzheimer Disease	3-methylbutanal	0.16209583
Alzheimer Disease	levulinic acid	0.11338124
Alzheimer Disease	2-hexanone	0.1503145
Alzheimer Disease	garlic oil	0.08799993
Alzheimer Disease	2-tridecanone	0.09534163
Alzheimer Disease	octadecyl	0.08677274
Alzheimer Disease	heptacosane	0.09957792
Alzheimer Disease	dimethylselenide	0.10331312
Alzheimer Disease	oxidized cholesterol	0.12327581
Alzheimer Disease	2,6-dinitrotoluene	0.040608864
Alzheimer Disease	galactitol	0.16538778
Alzheimer Disease	o-coumaric acid	0.155723
Alzheimer Disease	o-hydroxyphenylacetic acid	0.11744298
Alzheimer Disease	1-penten-3-ol	0.16779669
Alzheimer Disease	N-acetylcysteine	0.09386543
Alzheimer Disease	chorismate	0.1448813
Alzheimer Disease	cumyloxyl	0.08587312
Alzheimer Disease	dihydrocarveol	0.19833772
Alzheimer Disease	5-methylfurfural	0.09545477
Alzheimer Disease	meta-hydroxyphenylacetic acid	0.103498705
Alzheimer Disease	3-hexanol	0.13023253
Alzheimer Disease	butyric acid methyl ester	0.12489611
Alzheimer Disease	2-(methylamino)ethyl	0.09640385
Alzheimer Disease	2-hexanol	0.10955781
Alzheimer Disease	pentylethanoate	0.18903843
Alzheimer Disease	ethyl hexadecanoate	0.15127525
Alzheimer Disease	2-hydroxy-3-nonyl	0.17124626
Alzheimer Disease	dipropyl disulfide	0.122041196
Alzheimer Disease	tridecane	0.10905809
Alzheimer Disease	tetradecane	0.07494156
Alzheimer Disease	Medicinal Plant	0.096570216
Alzheimer Disease	heptadecane	0.08947828
Alzheimer Disease	nonadecane	0.098711014
Alzheimer Disease	heneicosane	0.08903925
Alzheimer Disease	eicosanol	0.09843223
Alzheimer Disease	docosane	0.09885569
Alzheimer Disease	pentacosane	0.077223696
Alzheimer Disease	hexacosane	0.08059543
Alzheimer Disease	octacosane	0.102521
Alzheimer Disease	nonacosane	0.10736532
Alzheimer Disease	hentriacontane	0.09524759
Alzheimer Disease	tritriacontane	0.11898065
Alzheimer Disease	n-hexatriacontane	0.111384176
Alzheimer Disease	pentatriacontane	0.11149463
Alzheimer Disease	bulbocapnine	0.10234547
Alzheimer Disease	tridecanoic acid	0.15485603
Alzheimer Disease	tricosane	0.1079913
Alzheimer Disease	triacontane	0.1248369
Alzheimer Disease	pyrrolizidine	0.13769796
Alzheimer Disease	erythromycin	0.100136675
Alzheimer Disease	isocaproate	0.14920372
Alzheimer Disease	nonadecanoic acid	0.13525265
Alzheimer Disease	tetracosane	0.08924058
Alzheimer Disease	docosanol	0.09107415
Alzheimer Disease	homoserine	0.26079944
Alzheimer Disease	gamma-thujaplicin	0.117424645
Alzheimer Disease	Decon	0.09996922
Alzheimer Disease	gamma-caprolactone	0.106870875
Alzheimer Disease	delta-octalactone	0.24022643
Alzheimer Disease	4-(2-furyl)butan-2-one	0.053496182
Alzheimer Disease	gamma-decalactone	0.17812695
Alzheimer Disease	sterculic acid	0.105935544
Alzheimer Disease	pentenal	0.13308275
Alzheimer Disease	dimethylmaleic anhydride	0.047726616
Alzheimer Disease	Ca lactate	0.11925385
Alzheimer Disease	2-nonanone	0.11561347
Alzheimer Disease	p-methoxycinnamic acid	0.106554404
Alzheimer Disease	gallic acid ethyl ester	0.14750904
Alzheimer Disease	2-methylbutanoic acid methyl ester	0.13985525
Alzheimer Disease	N-methyl-2-pyrrolidone	0.055302035
Alzheimer Disease	lithium citrate	0.12986062
Alzheimer Disease	2,3,4-trimethylhexane	0.15632929
Alzheimer Disease	N-nitrosopyrrolidine	0.0709208
Alzheimer Disease	methidathion	0.04534979
Alzheimer Disease	deoxycytidine	0.07350466
Alzheimer Disease	deoxyuridine	0.1610956
Alzheimer Disease	CDP-choline	0.08774593
Alzheimer Disease	Premix	0.06463152
Alzheimer Disease	pentadecanoic acid	0.14733262
Alzheimer Disease	pyrrole-2-carbaldehyde	0.060676873
Alzheimer Disease	dCMP	0.22752135
Alzheimer Disease	chromium	0.04069944
Alzheimer Disease	aminophosphonates	0.083791
Alzheimer Disease	2-acetylpyrrole	0.06467777
Alzheimer Disease	thymyl methyl ether	0.08443472
Alzheimer Disease	omethoate	0.07348198
Alzheimer Disease	myrcenyl acetate	0.13063617
Alzheimer Disease	undecane	0.047076683
Alzheimer Disease	1-tetradecene	0.1183911
Alzheimer Disease	ligustrazine	0.08834271
Alzheimer Disease	beta-caryophyllene oxide	0.109613225
Alzheimer Disease	decaBDE	0.04730549
Alzheimer Disease	2-acetylfuran	0.084331706
Alzheimer Disease	fenchone	0.11077098
Alzheimer Disease	p-cymen-8-ol	0.13947907
Alzheimer Disease	alpha-methylcinnamate	0.08629898
Alzheimer Disease	guaiacylglycerol	0.06538007
Alzheimer Disease	methyl dehydroabietate	0.099388085
Alzheimer Disease	hydroxyapatite	0.04045921
Alzheimer Disease	NaOH	0.07873195
Alzheimer Disease	zinc oxide	0.04119737
Alzheimer Disease	pinene	0.109093495
Alzheimer Disease	monopalmitin	0.20053464
Alzheimer Disease	fluoride	0.11824751
Alzheimer Disease	silicates	0.056081727
Alzheimer Disease	vancomycin	0.03238426
Alzheimer Disease	glycyrrhizin	0.18657653
Alzheimer Disease	vitamin E	0.07308402
Alzheimer Disease	tocopherol	0.08022328
Alzheimer Disease	pseudouridine	0.043361753
Alzheimer Disease	tau-muurolene	0.09103596
Alzheimer Disease	himachalene	0.10684603
Alzheimer Disease	selenomethionine	0.09848608
Alzheimer Disease	2-methoxycinnamaldehyde	0.079115115
Alzheimer Disease	Z)-2-pentenol	0.20316897
Alzheimer Disease	trans-2-hexenyl acetate	0.16185543
Alzheimer Disease	vincamine	0.0640547
Alzheimer Disease	1-penten-3-one	0.10296351
Alzheimer Disease	fenchol	0.14117424
Alzheimer Disease	undecan-2-ol	0.15520726
Alzheimer Disease	digoxigenine	0.11675805
Alzheimer Disease	dl-Laudanosine	0.15954016
Alzheimer Disease	clopyralid	0.12179615
Alzheimer Disease	decane	0.13245364
Alzheimer Disease	methyl tridecanoate	0.15610608
Alzheimer Disease	2,3,7,8-tetrachlorodibenzo-p-dioxin	0.043930005
Alzheimer Disease	cembrane	0.07901101
Alzheimer Disease	9,10-epoxystearic acid	0.08227985
Alzheimer Disease	benzalacetone	0.07816384
Alzheimer Disease	chlorothalonil	0.07683952
Alzheimer Disease	paraquat	0.07642737
Alzheimer Disease	pristane	0.089071006
Alzheimer Disease	dATP	0.1882434
Alzheimer Disease	omega-3 fatty acid	0.08762714
Alzheimer Disease	methiocarb	0.09601065
Alzheimer Disease	perillaldehyde	0.08717777
Alzheimer Disease	APDs	0.15621057
Alzheimer Disease	propylmethyldisulfide	0.16824944
Alzheimer Disease	L-menthol	0.11043439
Alzheimer Disease	d-carvone	0.086148866
Alzheimer Disease	glaucine	0.08196972
Alzheimer Disease	2-pentylpyridine	0.12537102
Alzheimer Disease	methyl trans-ferulate	0.09389973
Alzheimer Disease	fluorescein	0.049587328
Alzheimer Disease	heneicosanoic acid	0.099888146
Alzheimer Disease	2-octenal	0.14253397
Alzheimer Disease	2,2,6-trimethylcyclohexanone	0.10507748
Alzheimer Disease	tricosanoic acid	0.080525145
Alzheimer Disease	terpineol	0.09511967
Alzheimer Disease	Amo 1618	0.05407308
Alzheimer Disease	fucose	0.15433902
Alzheimer Disease	E)-2-nonenal	0.16288474
Alzheimer Disease	apocynol	0.077025086
Alzheimer Disease	L-azetidine-2-carboxylic acid	0.11855703
Alzheimer Disease	benzylacetone	0.05485466
Alzheimer Disease	UDP-glucuronic acid	0.2777398
Alzheimer Disease	hexyl butyrate	0.13726169
Alzheimer Disease	oxypeucedanin hydrate	0.051297054
Alzheimer Disease	3-methyl-2-cyclopenten-1-one	0.087076604
Alzheimer Disease	D-arabinono-1,4-lactone	0.093535475
Alzheimer Disease	4-methylpentadecane	0.108139046
Alzheimer Disease	thujene	0.12070416
Alzheimer Disease	2-methoxy-3-methylpyrazine	0.067877926
Alzheimer Disease	Margaron	0.09356503
Alzheimer Disease	N-acetyl-gamma-aminobutyrate	0.11878925
Alzheimer Disease	GDP-mannose	0.100672536
Alzheimer Disease	tricosanol	0.10613676
Alzheimer Disease	2-ethylfuran	0.063019074
Alzheimer Disease	methional	0.11635186
Alzheimer Disease	2-methyl-3-phenyl-2-propenyl	0.08250151
Alzheimer Disease	E)--ocimene	0.08312382
Alzheimer Disease	sabinene	0.17822859
Alzheimer Disease	1-octen-3-ol	0.10782787
Alzheimer Disease	mannose	0.13612245
Alzheimer Disease	palmatine	0.12575917
Alzheimer Disease	molting hormone	0.101035774
Alzheimer Disease	isomenthol	0.12754898
Alzheimer Disease	DMTs	0.1580348
Alzheimer Disease	2-pentylfuran	0.079152696
Alzheimer Disease	streptomycin	0.10551912
Alzheimer Disease	chlorate	0.07258211
Alzheimer Disease	1,1-diethoxy-3-methylbutane	0.09879355
Alzheimer Disease	a-copaene	0.18158634
Alzheimer Disease	beta-narcotine	0.12489551
Alzheimer Disease	2-decenoyl	0.16137896
Alzheimer Disease	3-O-methylgallate	0.12022089
Alzheimer Disease	methyl vanillate	0.07499437
Alzheimer Disease	S-(2-carboxyethyl)cysteine	0.1953699
Alzheimer Disease	2-octanol	0.15983498
Alzheimer Disease	Z)-3-hexenoate	0.12832177
Alzheimer Disease	2,4,5-trimethoxybenzaldehyde	0.060324144
Alzheimer Disease	acetylthiocholine	0.08858511
Alzheimer Disease	1-hexen-3-ol	0.14277509
Alzheimer Disease	terpinene-4-acetate	0.07789203
Alzheimer Disease	1-hepten-3-ol	0.10125403
Alzheimer Disease	2-(ethylthio)-propyl	0.11461435
Alzheimer Disease	damascenine	0.090073474
Alzheimer Disease	raspberry ketone	0.08901415
Alzheimer Disease	1-p-menthene	0.18142919
Alzheimer Disease	mansonone C	0.07340671
Alzheimer Disease	norboldine	0.08922259
Alzheimer Disease	2,3-dimethylpyrazine	0.057271782
Alzheimer Disease	14-methylhexadecanoic acid	0.14317575
Alzheimer Disease	D-Dihydrocarvone	0.13544281
Alzheimer Disease	linalool oxide	0.15643422
Alzheimer Disease	limonene	0.050730985
Alzheimer Disease	harmaline	0.10197917
Alzheimer Disease	harmine	0.06281159
Alzheimer Disease	2-pentanol	0.118697785
Alzheimer Disease	carnegine hydrochloride	0.07510935
Alzheimer Disease	candicine	0.080853835
Alzheimer Disease	magnoflorine	0.07292865
Alzheimer Disease	nonadienal	0.17827663
Alzheimer Disease	helenalin	0.10340216
Alzheimer Disease	1-heptadecene	0.13456278
Alzheimer Disease	4-Hydroxyaflatoxin B1	0.1288621
Alzheimer Disease	benzylisoquinoline	0.05621657
Alzheimer Disease	3-methoxypyridine	0.082352616
Alzheimer Disease	dimethylsulfoniopropionate	0.09405135
Alzheimer Disease	Fe(III	0.09536244
Alzheimer Disease	lanthanum	0.10027697
Alzheimer Disease	lutetium	0.1742935
Alzheimer Disease	manganese	0.088038206
Alzheimer Disease	mercury	0.08340659
Alzheimer Disease	molybdenum	0.17997712
Alzheimer Disease	neodymium	0.1911894
Alzheimer Disease	niobium	0.13716117
Alzheimer Disease	osmium	0.14824365
Alzheimer Disease	palladium	0.13731234
Alzheimer Disease	platinum	0.1060948
Alzheimer Disease	plutonium	0.19779786
Alzheimer Disease	praseodymium	0.16446371
Alzheimer Disease	rhenium	0.122542664
Alzheimer Disease	ruthenium	0.17994304
Alzheimer Disease	samarium	0.14620288
Alzheimer Disease	scandium	0.13499649
Alzheimer Disease	silicon hydride	0.1654181
Alzheimer Disease	tantalum	0.12808025
Alzheimer Disease	thorium	0.106176555
Alzheimer Disease	titanium	0.08328428
Alzheimer Disease	tungsten	0.104065344
Alzheimer Disease	arsonium	0.1452006
Alzheimer Disease	cobalt	0.05784141
Alzheimer Disease	europium	0.19712955
Alzheimer Disease	gadolinium	0.11015293
Alzheimer Disease	gold	0.09591549
Alzheimer Disease	hafnium	0.12544867
Alzheimer Disease	uranium	0.05672441
Alzheimer Disease	vanadium	0.07817905
Alzheimer Disease	ytterbium	0.15694873
Alzheimer Disease	yttrium	0.1332842
Alzheimer Disease	Zn(II	0.064738475
Alzheimer Disease	zirconium	0.12966134
Alzheimer Disease	ethyl (S)-2-methylbutanoate	0.13180329
Alzheimer Disease	MgSO4	0.19714072
Alzheimer Disease	4-O-methyl phloracetophenone	0.06995065
Alzheimer Disease	chitin	0.089338616
Alzheimer Disease	galactosamine	0.10722773
Alzheimer Disease	alpha-tocopherolquinone	0.19517614
Alzheimer Disease	perchlorate	0.063209765
Alzheimer Disease	silica	0.028138379
Alzheimer Disease	NaNO3	0.069484875
Alzheimer Disease	CsCl	0.15162013
Alzheimer Disease	cyclic GMP	0.055443935
Alzheimer Disease	NaOCl	0.050957866
Alzheimer Disease	d-tetramethrin	0.09455736
Alzheimer Disease	FeCl3	0.10017803
Alzheimer Disease	FeSO4	0.11927469
Alzheimer Disease	phosphorous	0.1375252
Alzheimer Disease	N6-(delta 2-isopentenyl)adenosine	0.098618574
Alzheimer Disease	bromine	0.12663513
Alzheimer Disease	S-methylcysteine	0.15825385
Alzheimer Disease	ZnSO4	0.07870352
Alzheimer Disease	chromate	0.038008664
Alzheimer Disease	calcium phosphate	0.10375104
Alzheimer Disease	chlorite	0.083117634
Alzheimer Disease	CuSO4	0.026460864
Alzheimer Disease	CuSO4.5H2O	0.10656911
Alzheimer Disease	silver nitrate	0.08134518
Alzheimer Disease	dihydro-carvon	0.13263924
Alzheimer Disease	calcium sulfate	0.16371691
Alzheimer Disease	deuterons	0.14399432
Alzheimer Disease	chlorine	0.05944117
Alzheimer Disease	ammonium sulfate	0.18671003
Alzheimer Disease	molybdate	0.09683925
Alzheimer Disease	1,3-dichloropropene	0.09271834
Alzheimer Disease	carboxymethylcellulose	0.13564183
Alzheimer Disease	3-hydroxy-5-methylisoxazol	0.0452929
Alzheimer Disease	CaCl2	0.16205399
Alzheimer Disease	chlorine dioxide	0.056800183
Alzheimer Disease	sec-butylamine	0.15129076
Alzheimer Disease	sodium selenite	0.025366116
Alzheimer Disease	L-rhamnopyranose	0.16269165
Alzheimer Disease	tridecanal	0.11681846
Alzheimer Disease	carbendazim	0.04771523
Alzheimer Disease	1-pentadecene	0.13996015
Alzheimer Disease	2-methyl-5-ethyl-pyrazine	0.14077044
Alzheimer Disease	ferrocyanide	0.1546062
Alzheimer Disease	anatase	0.05804909
Alzheimer Disease	3-carene	0.15963416
Alzheimer Disease	quinalphos	0.05212748
Alzheimer Disease	indolizidine	0.07902869
Alzheimer Disease	nodakenetin	0.120897
Alzheimer Disease	2-ethylpyrazine	0.056165755
Alzheimer Disease	2-ethyl-6-methylpyrazine	0.07047446
Alzheimer Disease	2-amylanthraquinone	0.16079155
Alzheimer Disease	menthone	0.13114065
Alzheimer Disease	p-hydroxyphenylacetonitrile	0.09158839
Alzheimer Disease	trimethylpyrazine	0.06433438
Alzheimer Disease	7-methyljuglone	0.063978955
Alzheimer Disease	norephedrine	0.071078524
Alzheimer Disease	napropamide	0.07390094
Alzheimer Disease	dihydroactinidiolide	0.07764112
Alzheimer Disease	ethyldimethylpyrazine	0.043769956
Alzheimer Disease	o-methylcorypalline	0.107192196
Alzheimer Disease	rose oxide	0.119976155
Alzheimer Disease	phorbol 12-myristate 13-acetate (PMA	0.0431841
Alzheimer Disease	ethephon	0.117389806
Alzheimer Disease	lithium	0.09085612
Alzheimer Disease	mellein	0.07402259
Alzheimer Disease	tomatine	0.061450783
Alzheimer Disease	benomyl	0.06958931
Alzheimer Disease	alpha-fenchene	0.120664395
Alzheimer Disease	Acarol	0.07973826
Alzheimer Disease	verbenone	0.12146842
Alzheimer Disease	sulphide	0.108283564
Alzheimer Disease	cyanidin-3-rutinoside	0.07027952
Alzheimer Disease	streptozotocin	0.06220261
Alzheimer Disease	1-deoxynojirimycin	0.18042047
Alzheimer Disease	cannabichromene	0.08920227
Alzheimer Disease	dihydrocarvyl acetate	0.12328179
Alzheimer Disease	metribuzin	0.11323067
Alzheimer Disease	cannabicyclol	0.117561296
Alzheimer Disease	Pectoris	0.0615974
Alzheimer Disease	norglaucine	0.12845355
Alzheimer Disease	lirinidine	0.15039703
Alzheimer Disease	fenamiphos	0.06781541
Alzheimer Disease	pedalitin	0.098352045
Alzheimer Disease	fenitrothion	0.039606523
Alzheimer Disease	zingerone	0.09061371
Alzheimer Disease	p-anisylacetone	0.07666596
Alzheimer Disease	phenylpropoxy	0.045785315
Alzheimer Disease	4-ethylphenol	0.09172998
Alzheimer Disease	p-anisaldehyde	0.1578772
Alzheimer Disease	2,5-dimethylpyrazine	0.06690215
Alzheimer Disease	myrcene	0.13477631
Alzheimer Disease	diacetone alcohol	0.15682212
Alzheimer Disease	isoamyl alcohol	0.10850887
Alzheimer Disease	ethyl hexanoate	0.22231853
Alzheimer Disease	pyrrolidine ring	0.12281448
Alzheimer Disease	N-butyl acetate	0.14840794
Alzheimer Disease	isoamyl acetate	0.1298576
Alzheimer Disease	ethyl myristate	0.16750753
Alzheimer Disease	methyl tetradecanoate	0.15557139
Alzheimer Disease	nonanal	0.19173667
Alzheimer Disease	1-myristoyl	0.13705604
Alzheimer Disease	hallucinogen	0.10075519
Alzheimer Disease	butylated hydroxytoluene	0.06431826
Alzheimer Disease	pyrene	0.07414849
Alzheimer Disease	silymarin	0.07766201
Alzheimer Disease	Vydate	0.08763732
Alzheimer Disease	doxorubicin	0.063521564
Alzheimer Disease	Nivalenol hydrate	0.12694456
Alzheimer Disease	racemic dihydrozeatin	0.0936396
Alzheimer Disease	1-hydroxy-2-hydroxymethylanthraquinone	0.13008922
Alzheimer Disease	acetylshikonin	0.067555
Alzheimer Disease	3,6-dichlorocatechol	0.09546301
Alzheimer Disease	calcium; oxalate	0.08654759
Alzheimer Disease	glutamic acid	0.11456989
Alzheimer Disease	azide	0.07658799
Alzheimer Disease	amoxicillin	0.120928206
Alzheimer Disease	homoarecoline	0.08974403
Alzheimer Disease	2-methyl-3-furanthiol	0.117729075
Alzheimer Disease	muurolane	0.09125333
Alzheimer Disease	isopulegone	0.12227684
Alzheimer Disease	S-adenosylmethionine	0.13036157
Alzheimer Disease	methyl-D	0.09142751
Alzheimer Disease	dehydrocorydaline	0.11046497
Alzheimer Disease	D-GalNAc	0.08944742
Alzheimer Disease	tobramycin	0.08939333
Alzheimer Disease	paclitaxel	0.03919156
Alzheimer Disease	isoproturon	0.06514032
Alzheimer Disease	imazalil	0.05898205
Alzheimer Disease	nitrosamines	0.09425909
Alzheimer Disease	iprodione	0.06826709
Alzheimer Disease	ribavirin	0.05850111
Alzheimer Disease	pentosan polysulfate	0.07273578
Alzheimer Disease	pppGpp	0.110933445
Alzheimer Disease	acumen	0.10022919
Alzheimer Disease	n-pentadecanoic acid ethyl ester	0.183117
Alzheimer Disease	E-2-ethyl-2-hexenol	0.16165093
Alzheimer Disease	2-methyl-5-undecanone	0.10653191
Alzheimer Disease	deoxynivalenol	0.073567644
Alzheimer Disease	thidiazuron	0.04891236
Alzheimer Disease	permethrin	0.029669696
Alzheimer Disease	quisqualate	0.12177955
Alzheimer Disease	deltamethrin	0.057491124
Alzheimer Disease	4,4'-diisothiocyanatostilbene-2,2'-disulfonic acid	0.07213725
Alzheimer Disease	Trolox	0.09964931
Alzheimer Disease	triadimenol	0.092228115
Alzheimer Disease	n-vanillyl octanamide	0.07415177
Alzheimer Disease	egomaketone	0.06582073
Alzheimer Disease	fenarimol	0.06260238
Alzheimer Disease	bumper	0.036213946
Alzheimer Disease	deoxyschizandrin	0.1123473
Alzheimer Disease	triacanthine	0.06714439
Alzheimer Disease	N-(13-methyltetradecyl)acetamide	0.09840405
Alzheimer Disease	arsenobetaine	0.16146237
Alzheimer Disease	chlorsulfuron	0.04614151
Alzheimer Disease	forskolin	0.06882143
Alzheimer Disease	fluvalinate	0.061840802
Alzheimer Disease	swainsonine	0.08652473
Alzheimer Disease	metsulfuron-methyl	0.050741434
Alzheimer Disease	lovastatin	0.08377196
Alzheimer Disease	Magnocurarine chloride	0.07936073
Alzheimer Disease	castanospermine	0.10471335
Alzheimer Disease	simvastatin	0.06794516
Alzheimer Disease	R)salsolinol	0.1078888
Alzheimer Disease	(b) Bifenthrin	0.07325989
Alzheimer Disease	bensulfuron-methyl	0.07531702
Alzheimer Disease	itraconazole	0.07472601
Alzheimer Disease	atorvastatin	0.12879075
Alzheimer Disease	adenosine	0.08245587
Alzheimer Disease	anisylacetone	0.06375842
Alzheimer Disease	3-methyl-2-butenal	0.070533976
Alzheimer Disease	safranal	0.105544806
Alzheimer Disease	verbenol	0.13085835
Alzheimer Disease	myrtenal	0.11571222
Alzheimer Disease	methylsalicylic acid	0.09217776
Alzheimer Disease	n-hexyloxy-carbonyl	0.16397578
Alzheimer Disease	myrtenyl acetate	0.15966684
Alzheimer Disease	Nerol oxide	0.13941596
Alzheimer Disease	2-pentadecanone	0.08429723
Alzheimer Disease	1-octen-3-one	0.12169588
Alzheimer Disease	3-n-butylphthalide	0.08359538
Alzheimer Disease	D-lactate	0.13270147
Alzheimer Disease	perillyl acetate	0.08823298
Alzheimer Disease	Menthadienyl acetate	0.096185125
Alzheimer Disease	allyl methyl trisulfide	0.09590462
Alzheimer Disease	milk sugar	0.104293905
Alzheimer Disease	rac-1-phenylethyl acetate	0.10334
Alzheimer Disease	3-methylthiopropylisothiocyanate	0.1964558
Alzheimer Disease	cis-sabinene hydrate	0.12041048
Alzheimer Disease	ketoisophorone	0.11821257
Alzheimer Disease	cymenene	0.16953981
Alzheimer Disease	N6-benzyladenine	0.057110116
Alzheimer Disease	allyl methyl disulfide	0.101919904
Alzheimer Disease	4-vinylphenol	0.053532086
Alzheimer Disease	4-ethylguaiacol	0.11950716
Alzheimer Disease	microcrystalline cellulose	0.11385049
Alzheimer Disease	urea-formaldehyde resin	0.08395241
Alzheimer Disease	R,R)-pseudoephedrine glycinamide	0.091291
Alzheimer Disease	callose	0.15141846
Alzheimer Disease	apoatropine	0.12044344
Alzheimer Disease	1,3-diphenyl-propan-1-one	0.10545734
Alzheimer Disease	beta-carboline	0.087748565
Alzheimer Disease	thymidine 5'-	0.2532735
Alzheimer Disease	betulinic acid	0.09418443
Alzheimer Disease	arctigenin	0.07322095
Alzheimer Disease	baicalin	0.08714183
Alzheimer Disease	allicin	0.068999186
Alzheimer Disease	5-methylcytosine	0.043921817
Alzheimer Disease	cyanine	0.055058874
Alzheimer Disease	epicatechin-3-gallate	0.076481104
Alzheimer Disease	dUMP	0.26147655
Alzheimer Disease	alpha-terthienyl	0.088627964
Alzheimer Disease	deoxyuridine triphosphate	0.23045358
Alzheimer Disease	gallocatechin	0.08190451
Alzheimer Disease	isoguanosine	0.06393398
Alzheimer Disease	xanthotoxol	0.050300125
Alzheimer Disease	deoxycytidine 5'-triphosphate	0.21762699
Alzheimer Disease	deoxy-GTP	0.1657395
Alzheimer Disease	tetradecanoyl-CoA	0.082142524
Alzheimer Disease	carnosic acid	0.08167215
Alzheimer Disease	D-mannose 6-phosphate	0.17092791
Alzheimer Disease	24-methylenelanost-8-en-3beta-ol	0.14931048
Alzheimer Disease	xanthyletin	0.11781525
Alzheimer Disease	penta-O-galloyl-beta-D-glucose	0.09059732
Alzheimer Disease	phosphofructose	0.08455884
Alzheimer Disease	obtusifoliol	0.106286384
Alzheimer Disease	secoisolariciresinol	0.09849862
Alzheimer Disease	ent-kaurane	0.0870284
Alzheimer Disease	alpha-D-glucose-1-phosphate	0.14495347
Alzheimer Disease	quassin	0.05808856
Alzheimer Disease	cedrol	0.15367258
Alzheimer Disease	lanost-8-en-3 beta-ol	0.09774958
Alzheimer Disease	solanidine	0.120287694
Alzheimer Disease	lathosterol	0.12176348
Alzheimer Disease	rutaecarpine	0.120616816
Alzheimer Disease	quinotoxine	0.08769792
Alzheimer Disease	Ins(1,2,6)P3	0.11020313
Alzheimer Disease	1,2-diacylglycerol	0.16625974
Alzheimer Disease	bergenin	0.102616444
Alzheimer Disease	allyl methyl sulphide	0.10330038
Alzheimer Disease	D-()-arabinose	0.14379731
Alzheimer Disease	beta-D-glucopyranoside	0.16009963
Alzheimer Disease	hexaconazole	0.041174024
Alzheimer Disease	xanthoxyletin	0.12272283
Alzheimer Disease	salicylhydroxamic acid	0.10425088
Alzheimer Disease	brevifolin	0.073232606
Alzheimer Disease	beta-terpinene	0.11971836
Alzheimer Disease	ethyl-trans-3,4-dihydr-oxycinnamate	0.10221064
Alzheimer Disease	protoanemonin	0.0715058
Alzheimer Disease	S)-linalool	0.08507758
Alzheimer Disease	pelargonidin	0.062288273
Alzheimer Disease	N-acetylarginine	0.09810816
Alzheimer Disease	lupulone	0.065128684
Alzheimer Disease	pinocembrin	0.07967403
Alzheimer Disease	tangeretin	0.1435785
Alzheimer Disease	isopimpinellin	0.091177
Alzheimer Disease	isoimperatorin	0.077889666
Alzheimer Disease	isobergapten	0.104215726
Alzheimer Disease	dictamnine	0.041642006
Alzheimer Disease	harmol	0.1309545
Alzheimer Disease	isocoumarin	0.039669547
Alzheimer Disease	chavicol	0.15043555
Alzheimer Disease	methanol/acetic acid	0.08336517
Alzheimer Disease	pyrone	0.067136236
Alzheimer Disease	hexacosanol	0.09813998
Alzheimer Disease	maclurin	0.04747442
Alzheimer Disease	seselin	0.09533099
Alzheimer Disease	delphinidin	0.048695732
Alzheimer Disease	delfinidin	0.035427753
Alzheimer Disease	cyanidin	0.056528307
Alzheimer Disease	deoxyvasicinone	0.08657178
Alzheimer Disease	sesamol	0.14090033
Alzheimer Disease	hordenine	0.12832457
Alzheimer Disease	perillene	0.083074495
Alzheimer Disease	artemisia ketone	0.1476685
Alzheimer Disease	alpha-methylene-gamma-butyrolactone	0.053301673
Alzheimer Disease	perilla ketone	0.06619857
Alzheimer Disease	octacosanol	0.07885425
Alzheimer Disease	meconin	0.12076966
Alzheimer Disease	suberosin	0.11492337
Alzheimer Disease	estradiol	0.08142566
Alzheimer Disease	artemisinin	0.11201818
Alzheimer Disease	triacontanol	0.111845315
Alzheimer Disease	4-hydroxyproline	0.18820465
Alzheimer Disease	2,4,6-trimethoxyphenyl	0.07615313
Alzheimer Disease	hexadecanoylamino	0.12394691
Alzheimer Disease	alloimperatorin	0.053013846
Alzheimer Disease	Fru-6-P	0.06754262
Alzheimer Disease	malvidin	0.10349833
Alzheimer Disease	2-hydroxy-4-methoxybenzaldehyde	0.0955046
Alzheimer Disease	8-hydroxyoctanoic acid	0.13439305
Alzheimer Disease	indole-3-carboxylic acid	0.057886343
Alzheimer Disease	isoscopoletin	0.08545368
Alzheimer Disease	methyl 4-hydroxy-3,5-dimethoxybenzoate	0.089476995
Alzheimer Disease	2-hydroxybenzyl)amino	0.13697235
Alzheimer Disease	4-ethylcatechol	0.11615847
Alzheimer Disease	hydroxychavicol	0.06593448
Alzheimer Disease	N-acetylglutamate	0.11590694
Alzheimer Disease	vanillylamine	0.11975066
Alzheimer Disease	2,2'-methylenedifuran	0.046703193
Alzheimer Disease	D-serine	0.22194473
Alzheimer Disease	enrofloxacin	0.12123861
Alzheimer Disease	2,6-dihydroxy-4-methoxyphenyl	0.06991452
Alzheimer Disease	benfurodil hemisuccinate	0.04775764
Alzheimer Disease	epicatechin	0.07745458
Alzheimer Disease	epigallocatechin	0.07331101
Alzheimer Disease	hesperetin	0.06589147
Alzheimer Disease	phorbol 12,13-diacetate	0.15403785
Alzheimer Disease	magnolol	0.08932205
Alzheimer Disease	honokiol	0.067254275
Alzheimer Disease	isoflavone	0.06340394
Alzheimer Disease	sesamin	0.16568685
Alzheimer Disease	columbamine	0.13701381
Alzheimer Disease	coptisine	0.05253646
Alzheimer Disease	jatrorrhizine	0.19709171
Alzheimer Disease	betulin	0.09181887
Alzheimer Disease	N-demethyl fagaronine	0.0795058
Alzheimer Disease	nobiletin	0.06734877
Alzheimer Disease	lycorine	0.106770195
Alzheimer Disease	thiarubrine A	0.14287819
Alzheimer Disease	lividomycin	0.08517478
Alzheimer Disease	rubrofusarin	0.05815779
Alzheimer Disease	cryptopine	0.08543868
Alzheimer Disease	thujic acid	0.10445215
Alzheimer Disease	berberrubine	0.07874738
Alzheimer Disease	alantolactone	0.1472555
Alzheimer Disease	juncusol	0.08554583
Alzheimer Disease	xanthydrol	0.10727074
Alzheimer Disease	cysteic acid	0.16844866
Alzheimer Disease	neoquassin	0.100136966
Alzheimer Disease	ailanthone	0.14133757
Alzheimer Disease	schisanhenol	0.09819238
Alzheimer Disease	kaurenoic acid	0.17059544
Alzheimer Disease	Serpentine	0.09534646
Alzheimer Disease	tetrandrine	0.07223848
Alzheimer Disease	sennoside A	0.1440178
Alzheimer Disease	amyrin	0.14188458
Alzheimer Disease	gynosaponin C	0.11249652
Alzheimer Disease	chaparrinone	0.15499723
Alzheimer Disease	(-)-catechin	0.08061035
Alzheimer Disease	alpha-amyrin	0.16148491
Alzheimer Disease	dehydrocostus lactone	0.10709501
Alzheimer Disease	nodakenin	0.14238973
Alzheimer Disease	norbergenin	0.09830123
Alzheimer Disease	tormentic acid	0.17155655
Alzheimer Disease	sigmoidin B	0.071861684
Alzheimer Disease	xanthomicrol	0.048387576
Alzheimer Disease	Omaha	0.026820794
Alzheimer Disease	isoalantolactone	0.17429096
Alzheimer Disease	alpha-hederin	0.121937044
Alzheimer Disease	hederagenin	0.16073635
Alzheimer Disease	jacaranone	0.060116787
Alzheimer Disease	8-OHdG	0.10154287
Alzheimer Disease	xanthosine 5'-monophosphate	0.08658981
Alzheimer Disease	strictinin	0.25565976
Alzheimer Disease	brazilin	0.08310337
Alzheimer Disease	petunidin	0.09311132
Alzheimer Disease	(+)-pinoresinol	0.11858012
Alzheimer Disease	dehydroleucodine	0.12419442
Alzheimer Disease	cornin	0.07670041
Alzheimer Disease	fangchinoline	0.1184481
Alzheimer Disease	tryptanthrin	0.070367225
Alzheimer Disease	corilagin	0.26280737
Alzheimer Disease	sakuranetin	0.11150277
Alzheimer Disease	bilobalide	0.06797742
Alzheimer Disease	solamargine	0.17352904
Alzheimer Disease	arjunolic acid	0.18056053
Alzheimer Disease	casuarictin	0.14245825
Alzheimer Disease	maslinic acid	0.17955655
Alzheimer Disease	clofentezine	0.07025468
Alzheimer Disease	paclobutrazol	0.0953104
Alzheimer Disease	trimethyl citrate	0.10214262
Alzheimer Disease	MeIAA	0.046714947
Alzheimer Disease	heptacosanol	0.11658702
Alzheimer Disease	isopropyl isothiocyanate	0.10068587
Alzheimer Disease	R)-citronellal	0.15008429
Alzheimer Disease	diallyl tetrasulfide	0.07568715
Alzheimer Disease	tutin	0.08546341
Alzheimer Disease	6-hydroxylumazine	0.04266914
Alzheimer Disease	ginkgotoxin	0.07710381
Alzheimer Disease	methyl 2,4,6-trihydroxybenzoate	0.11550718
Alzheimer Disease	cardol	0.09539496
Alzheimer Disease	biphenyl-4-carbonyl	0.10320108
Alzheimer Disease	but-3-enyl isothiocyanate	0.1863771
Alzheimer Disease	rosiglitazone	0.056209188
Alzheimer Disease	sec-butyl isothiocyanate	0.13459957
Alzheimer Disease	erucin	0.22030994
Alzheimer Disease	norspermine	0.12257479
Alzheimer Disease	3,4-dihydroisocoumarin	0.11019401
Alzheimer Disease	triose	0.129883
Alzheimer Disease	diosphenol	0.14886351
Alzheimer Disease	12-hydroxydodecanoic acid	0.10227773
Alzheimer Disease	tricyclene	0.14708593
Alzheimer Disease	tropinone	0.110732175
Alzheimer Disease	2-carene	0.12231746
Alzheimer Disease	thioketones	0.13479427
Alzheimer Disease	1,3,7-trimethyluric acid	0.07213141
Alzheimer Disease	5,7,4'-trimethoxyflavone	0.17446007
Alzheimer Disease	1-pyrroline	0.07364462
Alzheimer Disease	dimethyl tetrasulfide	0.05950874
Alzheimer Disease	alizarin-2-methyl ether	0.092895634
Alzheimer Disease	1-methylxanthine	0.042923786
Alzheimer Disease	Eminent	0.065341346
Alzheimer Disease	1-methoxy-2-hydroxyanthraquinone	0.120347805
Alzheimer Disease	benzylcarbamoyl	0.07384556
Alzheimer Disease	carvacrol methyl ether	0.107898556
Alzheimer Disease	carvacryl acetate	0.19584592
Alzheimer Disease	3,4,5-trimethoxybenzyl	0.087256595
Alzheimer Disease	dichloro-2,5-dimethoxy-p-benzoquinone	0.064472735
Alzheimer Disease	.delta.-Terpineol	0.09657587
Alzheimer Disease	S-methyl cysteine sulphoxide	0.1819549
Alzheimer Disease	(+)-alpha-pinene	0.11084761
Alzheimer Disease	hydroxytyrosol	0.08693286
Alzheimer Disease	GalNAc alpha	0.08527217
Alzheimer Disease	S-pinocamphone	0.1733785
Alzheimer Disease	primin	0.13382153
Alzheimer Disease	rosefuran	0.06621286
Alzheimer Disease	D-fructose-1,6-diphosphate	0.054614723
Alzheimer Disease	cis-piperitol	0.09893498
Alzheimer Disease	nonadecan-10-ol	0.17925932
Alzheimer Disease	naringenin-7-O-rutinoside	0.08515226
Alzheimer Disease	neoponcirin	0.08791992
Alzheimer Disease	3,4-dihydroxymandelic acid	0.082421124
Alzheimer Disease	neotocopherol	0.09626477
Alzheimer Disease	difenoconazole	0.043019865
Alzheimer Disease	allixin	0.10387269
Alzheimer Disease	scholar	0.073505014
Alzheimer Disease	ergosta-5,22-dien-3-ol	0.13671611
Alzheimer Disease	alpha-bergamotene	0.15550333
Alzheimer Disease	.alpha.-Cubebene	0.13043767
Alzheimer Disease	methylisopelletierine	0.074635126
Alzheimer Disease	abieta-8,11,13-triene	0.08726969
Alzheimer Disease	cuparene	0.11001377
Alzheimer Disease	2-(hydroxymethyl)anthraquinone	0.11694131
Alzheimer Disease	alliin	0.18483806
Alzheimer Disease	4-pentenyl isothiocyanate	0.277898
Alzheimer Disease	loganin	0.12506033
Alzheimer Disease	galactose-1-P	0.1525423
Alzheimer Disease	trans-verbenol	0.11333288
Alzheimer Disease	2,6,6-trimethylcyclohex-2-en-1-one	0.13114381
Alzheimer Disease	gentiopicroside	0.05517548
Alzheimer Disease	p-coumaroyltyramine	0.16984536
Alzheimer Disease	9,10-dihydroxystearic acid	0.12952915
Alzheimer Disease	phellandral	0.15655173
Alzheimer Disease	Palmitoyl	0.2359952
Alzheimer Disease	nicotine	0.25897554
Alzheimer Disease	loganic acid	0.13847573
Alzheimer Disease	aromadendrene	0.11532824
Alzheimer Disease	S)-methylpentadecanoic acid	0.13525687
Alzheimer Disease	quinine hydrochloride	0.18526904
Alzheimer Disease	S)-mandelonitrile-beta-d-glucoside	0.10780823
Alzheimer Disease	tetrahydrofolate	0.21070422
Alzheimer Disease	17-hydroxypregnenolone	0.15834329
Alzheimer Disease	beta-thujone	0.23249719
Alzheimer Disease	beta-eudesmol	0.1341724
Alzheimer Disease	aucubin	0.10336737
Alzheimer Disease	matrine	0.13023613
Alzheimer Disease	C(40) phytoene	0.090984106
Alzheimer Disease	lupanine	0.14170349
Alzheimer Disease	friedelin	0.14460859
Alzheimer Disease	sphinganine	0.10387797
Alzheimer Disease	6-phosphogluconic acid	0.09684923
Alzheimer Disease	limonene epoxide	0.1240084
Alzheimer Disease	maackiain	0.10050316
Alzheimer Disease	catalpol	0.11151266
Alzheimer Disease	bromochloroacetic acid	0.09746795
Alzheimer Disease	betanine	0.10196383
Alzheimer Disease	salsolinol	0.08389324
Alzheimer Disease	pyrimethanil	0.091854565
Alzheimer Disease	bitertanol	0.060305305
Alzheimer Disease	coronatine	0.06965871
Alzheimer Disease	gauntlet	0.08427759
Alzheimer Disease	flutriafol	0.0956804
Alzheimer Disease	quinclorac	0.0731603
Alzheimer Disease	pyriproxyfen	0.11124967
Alzheimer Disease	delta-tocopherol	0.07437167
Alzheimer Disease	taraxerol	0.07488966
Alzheimer Disease	ruberythric acid	0.083124466
Alzheimer Disease	cycloartenol	0.11691552
Alzheimer Disease	24-methylenecholesterol	0.16453049
Alzheimer Disease	.beta.-Elemol	0.21971217
Alzheimer Disease	curcumene	0.11926073
Alzheimer Disease	D-maltotriose	0.10294889
Alzheimer Disease	diploptene	0.1097334
Alzheimer Disease	beta-amyrin acetate	0.15347391
Alzheimer Disease	lupeol acetate	0.1730344
Alzheimer Disease	lupenone	0.2272726
Alzheimer Disease	N-acetylgalactosamine	0.06470622
Alzheimer Disease	N6-(2-isopentenyl)adenine	0.07303742
Alzheimer Disease	caffeic acid methyl ester	0.07016959
Alzheimer Disease	(+)-camphene	0.10972886
Alzheimer Disease	spathulenol	0.13138855
Alzheimer Disease	(+-)-Vestitol	0.10393118
Alzheimer Disease	gamma-tocopherol	0.041249994
Alzheimer Disease	laudanine	0.14777552
Alzheimer Disease	pregnanedione	0.16850828
Alzheimer Disease	zymosterol	0.08761317
Alzheimer Disease	nepetalactone	0.09393294
Alzheimer Disease	7,3',4'-trihydroxyflavanone	0.09003545
Alzheimer Disease	zingiberene	0.07439313
Alzheimer Disease	cryptone	0.14584576
Alzheimer Disease	totarol	0.09615248
Alzheimer Disease	prunin	0.1313267
Alzheimer Disease	uvaol	0.11077935
Alzheimer Disease	octadec-11Z-en-9-ynoate	0.09565187
Alzheimer Disease	ledol	0.19705491
Alzheimer Disease	melezitose	0.09986729
Alzheimer Disease	amyrin acetate	0.13369064
Alzheimer Disease	D-Cys	0.2844964
Alzheimer Disease	cathine	0.06342907
Alzheimer Disease	pelletierine	0.17521812
Alzheimer Disease	piperitone oxide	0.091895245
Alzheimer Disease	borneol acetate	0.13827644
Alzheimer Disease	catalposide	0.19069895
Alzheimer Disease	6-Mhmd-isocoumarin	0.11638974
Alzheimer Disease	carbamoyl aspartate	0.18947965
Alzheimer Disease	beta-cubebene	0.09444956
Alzheimer Disease	xanthorrhizol	0.12019522
Alzheimer Disease	A-terpineol acetate	0.14762697
Alzheimer Disease	dihydrothymine	0.08698315
Alzheimer Disease	arabitol	0.19389546
Alzheimer Disease	flavan	0.07506123
Alzheimer Disease	sugiol	0.06853842
Alzheimer Disease	santalene	0.094495416
Alzheimer Disease	24-methylenecycloartanol	0.15104534
Alzheimer Disease	trans-carveol	0.089420624
Alzheimer Disease	taraxerol acetate	0.10472548
Alzheimer Disease	judaicin	0.13314529
Alzheimer Disease	mansonone E	0.067772225
Alzheimer Disease	paradol	0.11589359
Alzheimer Disease	dehydroabietic acid	0.1403893
Alzheimer Disease	sesaminol	0.14345247
Alzheimer Disease	glucuronate	0.1178233
Alzheimer Disease	hentriacontan-16-one	0.11401821
Alzheimer Disease	diffractaic acid	0.07161602
Alzheimer Disease	6,10-dimethyl-2-undecanone	0.12380088
Alzheimer Disease	dotriacontanol	0.13496266
Alzheimer Disease	tetramethylscutellarein	0.07937035
Alzheimer Disease	rubiadin-1-methyl ether	0.082755454
Alzheimer Disease	imidazole-4-acetic acid	0.0726373
Alzheimer Disease	demethyltangeretin	0.04460625
Alzheimer Disease	Aristolactam	0.08493756
Alzheimer Disease	papaveraldine	0.10492007
Alzheimer Disease	girinimbine	0.079292156
Alzheimer Disease	canthin-6-one	0.065443374
Alzheimer Disease	eupatorin	0.07253318
Alzheimer Disease	thiopropylamine	0.082505755
Alzheimer Disease	deoxylapachol	0.064641364
Alzheimer Disease	4-hydroxybenzylamine	0.1362677
Alzheimer Disease	2,3-methylenedioxynaphthalene	0.115134984
Alzheimer Disease	lanuginosine	0.06250022
Alzheimer Disease	oxoglaucine	0.04808233
Alzheimer Disease	norsanguinarine	0.053244866
Alzheimer Disease	alanine anhydride	0.061873592
Alzheimer Disease	guanidinosuccinic acid	0.16962004
Alzheimer Disease	S-allylcysteine	0.15483716
Alzheimer Disease	evoeuropine	0.18731815
Alzheimer Disease	mitraphyllin	0.16364643
Alzheimer Disease	purpureine	0.17177905
Alzheimer Disease	allocryptopine	0.09215435
Alzheimer Disease	phellopterin	0.097146004
Alzheimer Disease	deoxyshikonin	0.075761594
Alzheimer Disease	isodiospyrin	0.06567068
Alzheimer Disease	1,4-dihydroxy-2-methylanthraquinone	0.07016334
Alzheimer Disease	diosgenin	0.10130023
Alzheimer Disease	O-acetyl-L-serine	0.20733516
Alzheimer Disease	tigogenin	0.18086156
Alzheimer Disease	jaligonic acid	0.15788308
Alzheimer Disease	lecanoric acid	0.06321238
Alzheimer Disease	betulinaldehyde	0.17194064
Alzheimer Disease	lasiokaurin	0.04802171
Alzheimer Disease	skimmin	0.118578345
Alzheimer Disease	iPRMP	0.14634593
Alzheimer Disease	digitopurpone	0.045557864
Alzheimer Disease	arctiin	0.13161309
Alzheimer Disease	1-cyano-3,4-epithiobutane	0.074924655
Alzheimer Disease	rapanone	0.1406869
Alzheimer Disease	nepodin	0.07114302
Alzheimer Disease	Illudine M	0.18015146
Alzheimer Disease	lampterol	0.21738
Alzheimer Disease	2-aminopimelate	0.18494308
Alzheimer Disease	chimaphilin	0.14864491
Alzheimer Disease	scopoletin glucoside	0.13164073
Alzheimer Disease	3-phosphoglycerate	0.11012807
Alzheimer Disease	ribulose-5-phosphate	0.060367875
Alzheimer Disease	maltose solution	0.10751517
Alzheimer Disease	D-xylulose-5-P	0.059037976
Alzheimer Disease	1,3-bisphospho-D-glycerate	0.10834926
Alzheimer Disease	NeuAc	0.15980598
Alzheimer Disease	canavanine	0.17515472
Alzheimer Disease	GDP-fucose	0.07579018
Alzheimer Disease	3-oxobutyryl-CoA	0.034819376
Alzheimer Disease	L-dihydroorotate	0.073763765
Alzheimer Disease	dGDP	0.16555975
Alzheimer Disease	carnosine	0.05594884
Alzheimer Disease	L-pipecolic acid	0.14782646
Alzheimer Disease	stearyl coenzyme A	0.08384117
Alzheimer Disease	mevalonate	0.08057198
Alzheimer Disease	N-acetylornithine	0.1336957
Alzheimer Disease	beta-aspartyl	0.19730003
Alzheimer Disease	alpha-D-ribose 1-phosphate	0.1350202
Alzheimer Disease	raffinose	0.1961684
Alzheimer Disease	d) Naringenin	0.11195606
Alzheimer Disease	S-Benzoate	0.048915178
Alzheimer Disease	CDP-glycerol	0.07150462
Alzheimer Disease	S-limonene	0.08289738
Alzheimer Disease	Itaconoyl CoA	0.09275268
Alzheimer Disease	L-arabitol	0.19833735
Alzheimer Disease	norepinephrine	0.08852372
Alzheimer Disease	neomenthol	0.13550384
Alzheimer Disease	S)-ureidoglycolate	0.122530766
Alzheimer Disease	3-oxo-delta 4-steroid	0.09295467
Alzheimer Disease	ll-2,6-diaminopimelic acid	0.24165615
Alzheimer Disease	sn-glycero-3-phosphocholine	0.15188889
Alzheimer Disease	alpha-keto-beta-methylvalerate	0.118514754
Alzheimer Disease	dTDP-4-keto-6-deoxyglucose	0.12717423
Alzheimer Disease	formyl-coenzyme A	0.046411905
Alzheimer Disease	iron-sulfur cluster	0.08094439
Alzheimer Disease	N,N'-diacetylchitobiose	0.1359977
Alzheimer Disease	galactomannan	0.112832926
Alzheimer Disease	acrylyl-coenzyme A	0.054802425
Alzheimer Disease	starch solution	0.11466993
Alzheimer Disease	3-dehydroquinate	0.09853535
Alzheimer Disease	Gal beta	0.15509142
Alzheimer Disease	D-galactopyranoside	0.14528659
Alzheimer Disease	histidinol phosphate	0.08403775
Alzheimer Disease	mevalonate 5-phosphate	0.110529244
Alzheimer Disease	O-succinylhomoserine	0.1946334
Alzheimer Disease	decarboxylated S-adenosylmethionine	0.1140575
Alzheimer Disease	mevalonate 5-diphosphate	0.081658155
Alzheimer Disease	7-dehydrocholesterol	0.09996426
Alzheimer Disease	pseudouridylic acid	0.068761714
Alzheimer Disease	beta-D-glucose-6-phosphate	0.17676684
Alzheimer Disease	L-beta-aminoisobutyrate	0.12460528
Alzheimer Disease	sodium danshensu	0.060531862
Alzheimer Disease	GDP-4-keto-6-deoxy-D-mannose	0.09029021
Alzheimer Disease	galactinol dihydrate	0.103746146
Alzheimer Disease	6-phosphogluconolactone	0.050563756
Alzheimer Disease	2-acetamido-2-deoxy-beta-D-glucopyranosylamine	0.21623515
Alzheimer Disease	Ins(1,3,4)P3	0.1197413
Alzheimer Disease	5-enolpyruvylshikimate-3-phosphate	0.05499224
Alzheimer Disease	scyllo-inositol pentakisphosphate	0.11291572
Alzheimer Disease	Cys-Gly	0.1229895
Alzheimer Disease	salicin	0.1457766
Alzheimer Disease	bile acids	0.18448617
Alzheimer Disease	stachyose	0.22661066
Alzheimer Disease	taxifolin	0.07304062
Alzheimer Disease	R-carvone	0.079822734
Alzheimer Disease	desmosterol	0.105799235
[truncated: 65,607 more rows]
